# Supplementary material for: Effect of test duration and sensor location on the reliability of standing balance parameters derived using body-mounted accelerometers
Source: Biomed Eng Online. 2024 Jan 2;23:2. doi: 10.1186/s12938-023-01196-7 (PMC10763154; doi:10.1186/s12938-023-01196-7)
Supplement: Supplementary file 1 — Additional file 1: Table S1. Reliability of the COM-based and COP-based balance parameters obtained in test duration of 20, 30, 40, 50, 60, 70, 80, 90, 100, and 110 s, expressed as the intra-class correlation (ICC) between these parameters and those obtained based on the complete data (120 s). The ICC values, 95% confidence interval (95% CI) and standard error of measure (SEM) are reported for both test conditions (i.e., eye open or eyes closed) and for all sensor locations (i.e., head, sacrum, sternum, and three-sensor combination). [file 12938_2023_1196_MOESM1_ESM.xlsx]

## Sheet: Sheet1
Sensor	Time	JERK_COM			RMS_ACC_COM			CF_ACC_COM			Area_CE_COM			Area_CE_COP			Area_SW_COM			Area_SW_COP			RDIST_AP_COM			RDIST_AP_COP			RDIST_ML_COM			RDIST_ML_COP			MDIST_AP_COP			MDIST_AP_COM			MDIST_ML_COP			MDIST_ML_COM			MVELO_AP_COM
		ICC	95% CI	SEM	ICC	95% CI	SEM	ICC	95% CI	SEM	ICC	95% CI	SEM	ICC	95% CI	SEM	ICC	95% CI	SEM	ICC	95% CI	SEM	ICC	95% CI	SEM	ICC	95% CI	SEM	ICC	95% CI	SEM	ICC	95% CI	SEM	ICC	95% CI	SEM	ICC	95% CI	SEM	ICC	95% CI	SEM	ICC	95% CI	SEM	ICC	95% CI	SEM
Head (Eyes Closed)	20	0.503375	-0.725:0.857	0.386825	0.845672	0.464:0.956	0.000607907	0.732853	0.072:0.923	0.000492247	0.881714	0.589:0.966	0.0268483	0.214649	-1.728:0.774	1.38557e-05	0.868251	0.542:0.962	0.00446323	0.62254	-0.311:0.891	3.29764e-07	0.909924	0.687:0.974	0.000373249	0.845296	0.463:0.956	3.8986e-05	0.784121	0.250:0.938	0.000696879	0.6953	-0.058:0.912	3.86702e-05	0.921514	0.727:0.977	0.000336424	0.779415	0.234:0.937	3.11723e-05	0.848567	0.474:0.956	0.000294944	0.568281	-0.500:0.876	3.0827e-05	0.941457	0.797:0.983	0.00948658
Head (Eyes Closed)	30	0.631289	-0.281:0.894	0.269712	0.845672	0.464:0.956	0.000607907	0.732853	0.072:0.923	0.000492247	0.881714	0.589:0.966	0.0268483	0.597	-0.400:0.884	1.65939e-05	0.868251	0.542:0.962	0.00446323	0.798066	0.299:0.942	3.25382e-07	0.909924	0.687:0.974	0.000373249	0.890248	0.619:0.968	3.69921e-05	0.784121	0.250:0.938	0.000696879	0.817793	0.367:0.948	3.38385e-05	0.921514	0.727:0.977	0.000336424	0.839834	0.444:0.954	2.93642e-05	0.848567	0.474:0.956	0.000294944	0.742292	0.105:0.926	2.68656e-05	0.941457	0.797:0.983	0.00948658
Head (Eyes Closed)	40	0.78733	0.261:0.939	0.218448	0.918561	0.717:0.977	0.000559482	0.806507	0.328:0.944	0.000466959	0.897287	0.643:0.970	0.0268609	0.663978	-0.167:0.903	1.85312e-05	0.945368	0.810:0.984	0.00414446	0.883255	0.595:0.966	3.04527e-07	0.948528	0.821:0.985	0.000360607	0.919227	0.719:0.977	3.4602e-05	0.881536	0.589:0.966	0.000609074	0.917898	0.715:0.976	2.97735e-05	0.946935	0.816:0.985	0.000332593	0.889527	0.616:0.968	2.69144e-05	0.926101	0.743:0.979	0.000271777	0.889552	0.616:0.968	2.30733e-05	0.967419	0.887:0.991	0.00925156
Head (Eyes Closed)	50	0.883509	0.595:0.967	0.19221	0.958796	0.857:0.988	0.000539907	0.850417	0.480:0.957	0.000452325	0.915915	0.708:0.976	0.0271075	0.708074	-0.014:0.916	1.75212e-05	0.97613	0.917:0.993	0.00404131	0.941363	0.796:0.983	2.7848e-07	0.97438	0.911:0.993	0.000356127	0.945772	0.812:0.984	3.21e-05	0.935062	0.774:0.981	0.000566187	0.957206	0.851:0.988	2.81007e-05	0.972189	0.903:0.992	0.000331937	0.93363	0.770:0.981	2.42645e-05	0.965658	0.881:0.990	0.00026299	0.953175	0.837:0.987	2.15523e-05	0.984127	0.945:0.995	0.00913678
Head (Eyes Closed)	60	0.932398	0.765:0.981	0.174972	0.97774	0.923:0.994	0.000525071	0.877899	0.576:0.965	0.000442324	0.945471	0.811:0.984	0.027641	0.726139	0.049:0.921	1.81205e-05	0.989139	0.962:0.997	0.0039978	0.959203	0.858:0.988	2.71395e-07	0.986822	0.954:0.996	0.000349488	0.960646	0.863:0.989	3.03921e-05	0.961778	0.867:0.989	0.000541516	0.982941	0.941:0.995	2.6658e-05	0.985335	0.949:0.996	0.000325696	0.95457	0.842:0.987	2.23163e-05	0.980656	0.933:0.994	0.00025451	0.981591	0.936:0.995	2.05729e-05	0.991544	0.971:0.998	0.00899475
Head (Eyes Closed)	70	0.96107	0.865:0.989	0.164232	0.986844	0.954:0.996	0.000518708	0.905534	0.672:0.973	0.000431417	0.929889	0.757:0.980	0.0274298	0.78645	0.258:0.939	1.64022e-05	0.994683	0.982:0.999	0.00398342	0.972917	0.906:0.992	2.57939e-07	0.992083	0.973:0.998	0.000347742	0.973373	0.908:0.992	2.86631e-05	0.976403	0.918:0.993	0.000528153	0.990598	0.967:0.997	2.61532e-05	0.990894	0.968:0.997	0.000322717	0.971654	0.902:0.992	2.04422e-05	0.985744	0.951:0.996	0.000250998	0.989824	0.965:0.997	2.03055e-05	0.994108	0.980:0.998	0.00891416
Head (Eyes Closed)	80	0.977348	0.921:0.994	0.156972	0.991997	0.972:0.998	0.000513769	0.932599	0.766:0.981	0.000421358	0.969051	0.893:0.991	0.0285069	0.797636	0.297:0.942	1.66267e-05	0.997459	0.991:0.999	0.0039734	0.982419	0.939:0.995	2.55778e-07	0.993837	0.979:0.998	0.00034633	0.983515	0.943:0.995	2.7332e-05	0.987448	0.956:0.996	0.000517446	0.994528	0.981:0.998	2.59181e-05	0.992477	0.974:0.998	0.000320388	0.983735	0.944:0.995	1.93396e-05	0.992224	0.973:0.998	0.000248593	0.994312	0.980:0.998	2.02331e-05	0.995179	0.983:0.999	0.0088285
Head (Eyes Closed)	90	0.992706	0.975:0.998	0.153333	0.998108	0.993:1.000	0.000511561	0.970391	0.897:0.992	0.000407116	0.999313	0.998:1.000	0.0316293	0.806466	0.328:0.944	1.63318e-05	0.99898	0.997:1.000	0.00397261	0.989865	0.965:0.997	2.50868e-07	0.999124	0.997:1.000	0.000345209	0.992088	0.973:0.998	2.67255e-05	0.99499	0.983:0.999	0.000511642	0.993087	0.976:0.998	2.54997e-05	0.99825	0.994:1.000	0.000320183	0.99366	0.978:0.998	1.90289e-05	0.996854	0.989:0.999	0.000251028	0.994594	0.981:0.998	1.98684e-05	0.998747	0.996:1.000	0.00879018
Head (Eyes Closed)	100	0.996719	0.989:0.999	0.152424	0.999122	0.997:1.000	0.000512802	0.986624	0.954:0.996	0.000398175	0.999698	0.999:1.000	0.0317847	0.832046	0.417:0.952	1.55274e-05	0.999438	0.998:1.000	0.00397797	0.993244	0.977:0.998	2.5057e-07	0.999392	0.998:1.000	0.000346835	0.996152	0.987:0.999	2.67576e-05	0.997915	0.993:0.999	0.000508761	0.991909	0.972:0.998	2.51604e-05	0.998897	0.996:1.000	0.000322079	0.996855	0.989:0.999	1.93471e-05	0.998306	0.994:1.000	0.000252589	0.994685	0.982:0.999	1.96073e-05	0.999184	0.997:1.000	0.00882996
Head (Eyes Closed)	110	0.99932	0.998:1.000	0.151563	0.999848	1.000:1.000	0.000512549	0.996591	0.988:0.999	0.000390577	0.999933	1.000:1.000	0.0319424	0.832185	0.417:0.952	1.49279e-05	0.999857	1.000:1.000	0.00397662	0.99464	0.981:0.999	2.49366e-07	0.999895	1.000:1.000	0.000347	0.998154	0.994:1.000	2.64707e-05	0.99962	0.999:1.000	0.000505769	0.991199	0.969:0.998	2.50996e-05	0.999781	0.999:1.000	0.000321811	0.998824	0.996:1.000	1.9326e-05	0.999666	0.999:1.000	0.000252603	0.994655	0.981:0.999	1.96885e-05	0.999734	0.999:1.000	0.00883075
Head (Eyes Open)	20	0.573995	-0.480:0.877	0.428992	0.699167	-0.045:0.913	0.000924682	0	-2.474:0.712	9.34842e-05	0.832832	0.419:0.952	0.013591	0.428945	-0.984:0.836	7.6396e-06	0.866287	0.536:0.962	0.00213797	0.709562	-0.009:0.916	7.48344e-07	0.714723	0.009:0.918	0.00094639	0.819927	0.375:0.948	0.000125042	0.888774	0.614:0.968	0.000407127	0.801337	0.310:0.943	2.11057e-05	0.924594	0.738:0.978	0.000531838	0.685613	-0.092:0.910	0.000139785	0.960643	0.863:0.989	0.000257914	0.726506	0.050:0.921	2.26935e-05	0.906173	0.674:0.973	0.0133412
Head (Eyes Open)	30	0.529497	-0.634:0.865	0.390702	0.699167	-0.045:0.913	0.000924682	0	-2.474:0.712	9.34842e-05	0.832832	0.419:0.952	0.013591	0.959424	0.859:0.988	9.18469e-06	0.866287	0.536:0.962	0.00213797	0.817923	0.368:0.948	5.84048e-07	0.714723	0.009:0.918	0.00094639	0.892673	0.627:0.969	0.000106403	0.888774	0.614:0.968	0.000407127	0.871956	0.555:0.963	1.85561e-05	0.924594	0.738:0.978	0.000531838	0.807798	0.332:0.945	0.000109029	0.960643	0.863:0.989	0.000257914	0.82914	0.407:0.951	1.91469e-05	0.906173	0.674:0.973	0.0133412
Head (Eyes Open)	40	0.749789	0.131:0.928	1.09369	0.849336	0.477:0.957	0.00173668	0.991698	0.971:0.998	0.000137673	0.926201	0.744:0.979	0.0135901	0.953524	0.839:0.987	9.04111e-06	0.884994	0.601:0.967	0.00222588	0.895662	0.638:0.970	4.77333e-07	0.849822	0.478:0.957	0.0018859	0.930854	0.760:0.980	9.56421e-05	0.934401	0.772:0.981	0.000370265	0.898771	0.648:0.971	1.75494e-05	0.879062	0.580:0.965	0.000639296	0.888283	0.612:0.968	9.01295e-05	0.972744	0.905:0.992	0.000242947	0.868683	0.544:0.962	1.78065e-05	0.861571	0.519:0.960	0.0161271
Head (Eyes Open)	50	0.839106	0.441:0.954	0.886044	0.843541	0.457:0.955	0.00175643	0.992016	0.972:0.998	0.000138924	0.9573	0.852:0.988	0.0129027	0.936063	0.778:0.982	8.76508e-06	0.939711	0.791:0.983	0.00205675	0.945464	0.811:0.984	4.15014e-07	0.848661	0.474:0.956	0.00188623	0.955751	0.846:0.987	8.81351e-05	0.938177	0.785:0.982	0.000371856	0.922815	0.732:0.978	1.62718e-05	0.887637	0.610:0.968	0.000620745	0.940564	0.794:0.983	7.76694e-05	0.979247	0.928:0.994	0.000245371	0.909152	0.684:0.974	1.58543e-05	0.869584	0.547:0.963	0.0158277
Head (Eyes Open)	60	0.889703	0.617:0.968	0.780186	0.941758	0.798:0.983	0.00137897	0.99578	0.985:0.999	0.000135052	0.973182	0.907:0.992	0.0126312	0.934392	0.772:0.981	8.75677e-06	0.975752	0.916:0.993	0.00193047	0.972667	0.905:0.992	3.732e-07	0.941636	0.797:0.983	0.00148274	0.970923	0.899:0.992	8.27167e-05	0.980791	0.933:0.995	0.000361036	0.937943	0.784:0.982	1.52646e-05	0.968818	0.892:0.991	0.000531738	0.965009	0.879:0.990	7.00525e-05	0.98961	0.964:0.997	0.000246621	0.932856	0.767:0.981	1.45421e-05	0.963518	0.873:0.990	0.0133502
Head (Eyes Open)	70	0.932339	0.765:0.981	0.692565	0.965353	0.880:0.990	0.00127828	0.997467	0.991:0.999	0.000132862	0.982349	0.939:0.995	0.0124703	0.934601	0.773:0.981	8.7574e-06	0.990802	0.968:0.997	0.00186641	0.985275	0.949:0.996	3.46785e-07	0.965001	0.878:0.990	0.00136956	0.97998	0.931:0.994	7.86746e-05	0.988806	0.961:0.997	0.000358484	0.958222	0.855:0.988	1.40428e-05	0.987278	0.956:0.996	0.000496999	0.976357	0.918:0.993	6.49261e-05	0.995026	0.983:0.999	0.000245148	0.95876	0.857:0.988	1.29714e-05	0.984197	0.945:0.996	0.0124418
Head (Eyes Open)	80	0.96057	0.863:0.989	0.633682	0.979705	0.930:0.994	0.00121729	0.998765	0.996:1.000	0.000130687	0.990885	0.968:0.997	0.0122441	0.930698	0.759:0.980	8.73602e-06	0.99507	0.983:0.999	0.00185486	0.98837	0.960:0.997	3.32686e-07	0.979375	0.928:0.994	0.00129989	0.985277	0.949:0.996	7.56301e-05	0.992608	0.974:0.998	0.000356762	0.980246	0.931:0.994	1.33323e-05	0.99164	0.971:0.998	0.000497044	0.979958	0.930:0.994	6.1074e-05	0.996718	0.989:0.999	0.000244179	0.977467	0.922:0.994	1.22192e-05	0.988894	0.961:0.997	0.0124284
Head (Eyes Open)	90	0.980117	0.931:0.994	0.587772	0.989688	0.964:0.997	0.00116563	0.999443	0.998:1.000	0.000129098	0.993106	0.976:0.998	0.0122429	0.963046	0.872:0.989	9.14058e-06	0.997095	0.990:0.999	0.00185434	0.990816	0.968:0.997	3.28746e-07	0.989528	0.964:0.997	0.00124056	0.989458	0.963:0.997	7.37371e-05	0.996381	0.987:0.999	0.000354941	0.990635	0.968:0.997	1.32747e-05	0.995058	0.983:0.999	0.000491307	0.984598	0.947:0.996	5.9914e-05	0.998424	0.995:1.000	0.000242924	0.985082	0.948:0.996	1.22481e-05	0.993862	0.979:0.998	0.0121485
Head (Eyes Open)	100	0.991658	0.971:0.998	0.553721	0.995754	0.985:0.999	0.00112691	0.999827	0.999:1.000	0.000127706	0.996941	0.989:0.999	0.0121277	0.965427	0.880:0.990	9.16435e-06	0.999118	0.997:1.000	0.00184918	0.994052	0.979:0.998	3.22023e-07	0.995594	0.985:0.999	0.00119368	0.991358	0.970:0.998	7.24069e-05	0.997271	0.991:0.999	0.000362201	0.993066	0.976:0.998	1.31032e-05	0.997136	0.990:0.999	0.000487475	0.98721	0.956:0.996	5.95847e-05	0.99884	0.996:1.000	0.000246989	0.990801	0.968:0.997	1.21269e-05	0.996107	0.987:0.999	0.0119962
Head (Eyes Open)	110	0.998027	0.993:0.999	0.526313	0.998939	0.996:1.000	0.00109464	0.999959	1.000:1.000	0.000126832	0.999479	0.998:1.000	0.0119642	0.993858	0.979:0.998	9.91479e-06	0.999775	0.999:1.000	0.00184467	0.99755	0.992:0.999	3.18162e-07	0.998882	0.996:1.000	0.00115566	0.997138	0.990:0.999	7.10928e-05	0.999187	0.997:1.000	0.000360417	0.996973	0.990:0.999	1.31529e-05	0.998849	0.996:1.000	0.000484268	0.99611	0.987:0.999	5.90705e-05	0.999501	0.998:1.000	0.000246403	0.996105	0.987:0.999	1.2231e-05	0.998626	0.995:1.000	0.01186
Sacrum (Eyes Closed)	20	0.922711	0.732:0.978	0.128148	0.902863	0.663:0.972	0.000667756	0.308632	-1.402:0.801	2.23176e-05	0.827677	0.401:0.950	0.00640469	0.748664	0.127:0.928	3.44219e-07	0.918365	0.716:0.977	0.00300907	0.810209	0.341:0.945	9.02834e-08	0.813985	0.354:0.947	0.000525483	0.590741	-0.422:0.882	1.47639e-05	0.94306	0.802:0.984	0.000525562	0.842032	0.451:0.955	8.07493e-06	0.871297	0.553:0.963	0.000377003	0.442136	-0.938:0.839	1.60061e-05	0.963013	0.872:0.989	0.000404233	0.763365	0.178:0.932	1.0545e-05	0.893633	0.631:0.969	0.00863227
Sacrum (Eyes Closed)	30	0.898588	0.648:0.971	0.107208	0.902863	0.663:0.972	0.000667756	0.308632	-1.402:0.801	2.23176e-05	0.827677	0.401:0.950	0.00640469	0.867337	0.539:0.962	3.29477e-07	0.918365	0.716:0.977	0.00300907	0.90017	0.653:0.971	7.6234e-08	0.813985	0.354:0.947	0.000525483	0.694024	-0.063:0.912	1.27709e-05	0.94306	0.802:0.984	0.000525562	0.909282	0.685:0.974	6.81238e-06	0.871297	0.553:0.963	0.000377003	0.534293	-0.618:0.866	1.30852e-05	0.963013	0.872:0.989	0.000404233	0.861499	0.519:0.960	8.32295e-06	0.893633	0.631:0.969	0.00863227
Sacrum (Eyes Closed)	40	0.965449	0.880:0.990	0.117479	0.955988	0.847:0.987	0.000684564	0.44357	-0.933:0.840	1.67935e-05	0.913562	0.700:0.975	0.00860661	0.781881	0.242:0.937	3.69606e-07	0.953531	0.839:0.987	0.00318237	0.927818	0.749:0.979	7.86582e-08	0.943435	0.804:0.984	0.000596948	0.801648	0.311:0.943	1.14929e-05	0.969271	0.893:0.991	0.000496362	0.947237	0.817:0.985	6.05524e-06	0.955171	0.844:0.987	0.000426354	0.736811	0.086:0.924	1.10841e-05	0.979128	0.928:0.994	0.000382353	0.920214	0.723:0.977	7.02342e-06	0.964976	0.878:0.990	0.00980401
Sacrum (Eyes Closed)	50	0.982272	0.938:0.995	0.124141	0.973005	0.906:0.992	0.000686374	0.606716	-0.366:0.887	1.14615e-05	0.953846	0.840:0.987	0.00767973	0.843852	0.458:0.955	3.69329e-07	0.975203	0.914:0.993	0.00327491	0.94424	0.806:0.984	7.86452e-08	0.967107	0.886:0.991	0.000586782	0.879152	0.580:0.965	1.08844e-05	0.980257	0.931:0.994	0.000494741	0.977112	0.921:0.993	5.54578e-06	0.97504	0.913:0.993	0.000436294	0.861017	0.517:0.960	1.04894e-05	0.986794	0.954:0.996	0.000387972	0.968937	0.892:0.991	6.13621e-06	0.982917	0.941:0.995	0.00995335
Sacrum (Eyes Closed)	60	0.987118	0.955:0.996	0.124674	0.981577	0.936:0.995	0.000678782	0.701632	-0.036:0.914	9.11266e-06	0.973124	0.907:0.992	0.00715154	0.183883	-1.835:0.765	3.45141e-07	0.979284	0.928:0.994	0.00326283	0.465432	-0.857:0.846	7.73722e-08	0.978184	0.924:0.994	0.000571045	0.235195	-1.657:0.780	1.01178e-05	0.984644	0.947:0.996	0.000492339	0	-2.474:0.712	5.22806e-06	0.981769	0.937:0.995	0.000430356	0.238181	-1.646:0.781	1.01573e-05	0.988104	0.959:0.997	0.000390841	0	-2.474:0.712	5.61878e-06	0.985953	0.951:0.996	0.00981141
Sacrum (Eyes Closed)	70	0.99225	0.973:0.998	0.123677	0.987735	0.957:0.997	0.000666765	0.810355	0.341:0.945	7.0337e-06	0.982613	0.940:0.995	0.00684066	0.148289	-1.959:0.755	3.26149e-07	0.987752	0.958:0.997	0.00318682	0.4998	-0.738:0.856	7.38897e-08	0.98618	0.952:0.996	0.000556254	0.225637	-1.690:0.777	1.02863e-05	0.989818	0.965:0.997	0.000485331	0	-2.474:0.712	4.97079e-06	0.990404	0.967:0.997	0.000420169	0.225495	-1.690:0.777	1.04079e-05	0.991747	0.971:0.998	0.000389275	0	-2.474:0.712	5.23297e-06	0.992579	0.974:0.998	0.0095966
Sacrum (Eyes Closed)	80	0.992834	0.975:0.998	0.120299	0.991729	0.971:0.998	0.000650074	0.883182	0.594:0.966	5.86049e-06	0.987009	0.955:0.996	0.00659155	0.138811	-1.992:0.752	3.24335e-07	0.989966	0.965:0.997	0.00305757	0.548497	-0.568:0.870	7.17491e-08	0.990786	0.968:0.997	0.000540822	0.320554	-1.360:0.804	9.8573e-06	0.993299	0.977:0.998	0.000474784	0	-2.474:0.712	4.78354e-06	0.993631	0.978:0.998	0.000411534	0.341914	-1.286:0.811	9.95054e-06	0.994347	0.980:0.998	0.000382385	0	-2.474:0.712	4.98614e-06	0.994869	0.982:0.999	0.00944661
Sacrum (Eyes Closed)	90	0.998249	0.994:1.000	0.122975	0.996818	0.989:0.999	0.000651115	0.949038	0.823:0.985	4.85571e-06	0.993364	0.977:0.998	0.00665768	0.0706743	-2.228:0.733	3.16893e-07	0.997108	0.990:0.999	0.00306578	0.563841	-0.515:0.874	7.00629e-08	0.997535	0.991:0.999	0.0005416	0.318301	-1.368:0.804	9.92754e-06	0.997	0.990:0.999	0.000472129	0	-2.474:0.712	4.75566e-06	0.997719	0.992:0.999	0.000414651	0.34763	-1.266:0.812	1.01563e-05	0.997269	0.991:0.999	0.000381336	0	-2.474:0.712	5.02308e-06	0.998225	0.994:1.000	0.00948655
Sacrum (Eyes Closed)	100	0.999548	0.998:1.000	0.123861	0.998858	0.996:1.000	0.000647959	0.976249	0.918:0.993	4.40437e-06	0.998215	0.994:1.000	0.00648172	0	-2.474:0.712	3.12122e-07	0.999381	0.998:1.000	0.00315844	0.562985	-0.518:0.874	6.87017e-08	0.998711	0.996:1.000	0.000533321	0.243976	-1.626:0.782	1.02945e-05	0.998969	0.996:1.000	0.000471551	0	-2.474:0.712	4.71888e-06	0.998317	0.994:1.000	0.000409029	0.268356	-1.542:0.789	1.05841e-05	0.998991	0.997:1.000	0.000381205	0	-2.474:0.712	5.05045e-06	0.998445	0.995:1.000	0.00932763
Sacrum (Eyes Closed)	110	0.999541	0.998:1.000	0.123601	0.999431	0.998:1.000	0.000640657	0.995535	0.985:0.999	3.95548e-06	0.999492	0.998:1.000	0.00642154	0.99822	0.994:1.000	3.33502e-07	0.999345	0.998:1.000	0.00315113	0.998716	0.996:1.000	6.55414e-08	0.998975	0.996:1.000	0.000525207	0.99731	0.991:0.999	1.03587e-05	0.999634	0.999:1.000	0.000467403	0.999292	0.998:1.000	4.78578e-06	0.99883	0.996:1.000	0.000402363	0.996729	0.989:0.999	1.05126e-05	0.999572	0.999:1.000	0.000378079	0.998596	0.995:1.000	5.18378e-06	0.99906	0.997:1.000	0.00917783
Sacrum (Eyes Open)	20	0.764502	0.182:0.932	0.123881	0.826251	0.396:0.950	0.000561663	0.120984	-2.053:0.747	1.12147e-05	0.668535	-0.151:0.905	0.0103473	0.499521	-0.739:0.856	3.5075e-07	0.842557	0.453:0.955	0.00266662	0.843132	0.455:0.955	1.10915e-07	0.842472	0.453:0.955	0.000262965	0.840301	0.445:0.954	3.04297e-05	0.85262	0.488:0.958	0.000651499	0.841352	0.449:0.954	9.39494e-06	0.897968	0.646:0.971	0.000222902	0.718962	0.024:0.919	4.06311e-05	0.866255	0.535:0.962	0.000494589	0.775156	0.219:0.935	8.38232e-06	0.946241	0.813:0.985	0.00537703
Sacrum (Eyes Open)	30	0.833664	0.422:0.952	0.0941118	0.826251	0.396:0.950	0.000561663	0.120984	-2.053:0.747	1.12147e-05	0.668535	-0.151:0.905	0.0103473	0.96444	0.877:0.990	5.38991e-07	0.842557	0.453:0.955	0.00266662	0.816067	0.361:0.947	1.19721e-07	0.842472	0.453:0.955	0.000262965	0.875117	0.566:0.964	2.78996e-05	0.85262	0.488:0.958	0.000651499	0.908747	0.683:0.974	8.59867e-06	0.897968	0.646:0.971	0.000222902	0.769685	0.200:0.934	3.59982e-05	0.866255	0.535:0.962	0.000494589	0.884583	0.599:0.967	7.50573e-06	0.946241	0.813:0.985	0.00537703
Sacrum (Eyes Open)	40	0.929634	0.756:0.980	0.0965297	0.935416	0.776:0.981	0.000555331	0.351857	-1.252:0.813	8.21833e-06	0.890416	0.619:0.969	0.0129519	0.962315	0.869:0.989	5.77325e-07	0.926093	0.743:0.979	0.00278913	0.873414	0.560:0.964	1.03921e-07	0.919314	0.720:0.977	0.000254991	0.925147	0.740:0.979	2.46188e-05	0.942373	0.800:0.983	0.000632193	0.944092	0.806:0.984	8.02591e-06	0.947365	0.817:0.985	0.000220856	0.84463	0.460:0.955	3.01843e-05	0.939475	0.790:0.983	0.000472037	0.930676	0.759:0.980	7.01123e-06	0.968972	0.892:0.991	0.00539669
Sacrum (Eyes Open)	50	0.9631	0.872:0.989	0.0968809	0.960399	0.862:0.989	0.000535058	0.577514	-0.468:0.878	5.10181e-06	0.946392	0.814:0.985	0.0122257	0.960146	0.862:0.989	5.85525e-07	0.95023	0.827:0.986	0.00265894	0.914462	0.703:0.975	9.28326e-08	0.961112	0.865:0.989	0.000265254	0.947966	0.819:0.985	2.29511e-05	0.963012	0.872:0.989	0.000596704	0.957193	0.851:0.988	7.58818e-06	0.966132	0.882:0.990	0.000230944	0.888007	0.611:0.968	2.6982e-05	0.961019	0.865:0.989	0.000451368	0.948523	0.821:0.985	6.58778e-06	0.979473	0.929:0.994	0.00565054
Sacrum (Eyes Open)	60	0.969221	0.893:0.991	0.0968918	0.97257	0.905:0.992	0.000514606	0.723629	0.040:0.920	3.58251e-06	0.973061	0.906:0.992	0.0111676	0.97556	0.915:0.993	5.40034e-07	0.958828	0.857:0.988	0.00259137	0.949735	0.825:0.986	8.18724e-08	0.979258	0.928:0.994	0.000259573	0.954213	0.841:0.987	2.20684e-05	0.972573	0.905:0.992	0.000575282	0.968403	0.890:0.991	7.24456e-06	0.9767	0.919:0.993	0.000228579	0.920868	0.725:0.977	2.46984e-05	0.969345	0.894:0.991	0.000439174	0.962453	0.870:0.989	6.26406e-06	0.982601	0.940:0.995	0.0057862
Sacrum (Eyes Open)	70	0.974339	0.911:0.993	0.0985033	0.975848	0.916:0.993	0.000503123	0.809443	0.338:0.945	2.92463e-06	0.982813	0.940:0.995	0.0106841	0.979565	0.929:0.994	5.28289e-07	0.962725	0.871:0.989	0.00253639	0.969142	0.893:0.991	7.60276e-08	0.976995	0.920:0.993	0.000265897	0.967473	0.887:0.991	2.07918e-05	0.977949	0.923:0.994	0.000555781	0.976842	0.920:0.993	6.95835e-06	0.971829	0.902:0.992	0.000234707	0.947026	0.816:0.985	2.2484e-05	0.973321	0.907:0.992	0.000424439	0.973046	0.906:0.992	5.97264e-06	0.978471	0.925:0.994	0.00605346
Sacrum (Eyes Open)	80	0.985924	0.951:0.996	0.0943636	0.988442	0.960:0.997	0.000482399	0.9113	0.692:0.975	2.22962e-06	0.990246	0.966:0.997	0.0101407	0.976181	0.917:0.993	5.35274e-07	0.977389	0.922:0.994	0.00242099	0.978932	0.927:0.994	7.21455e-08	0.98775	0.957:0.997	0.000252586	0.975277	0.914:0.993	1.9964e-05	0.989925	0.965:0.997	0.000534069	0.972242	0.904:0.992	6.79367e-06	0.98445	0.946:0.996	0.00022353	0.959499	0.859:0.988	2.12951e-05	0.987817	0.958:0.997	0.00040667	0.963377	0.873:0.990	5.79642e-06	0.989062	0.962:0.997	0.00578363
Sacrum (Eyes Open)	90	0.989805	0.965:0.997	0.0927984	0.992797	0.975:0.998	0.00047189	0.934157	0.771:0.981	2.0527e-06	0.992062	0.972:0.998	0.00986606	0.991391	0.970:0.998	5.03297e-07	0.985089	0.948:0.996	0.00234308	0.988099	0.959:0.997	6.90566e-08	0.992259	0.973:0.998	0.000250285	0.982261	0.938:0.995	1.91995e-05	0.99401	0.979:0.998	0.000516891	0.97902	0.927:0.994	6.6922e-06	0.989554	0.964:0.997	0.000221286	0.974548	0.912:0.993	1.99801e-05	0.992077	0.973:0.998	0.000391793	0.970625	0.898:0.992	5.7088e-06	0.992199	0.973:0.998	0.00573776
Sacrum (Eyes Open)	100	0.995331	0.984:0.999	0.0903774	0.996129	0.987:0.999	0.000466027	0.975912	0.916:0.993	1.81019e-06	0.992993	0.976:0.998	0.00969172	0.991765	0.971:0.998	4.98149e-07	0.993409	0.977:0.998	0.00226553	0.995091	0.983:0.999	6.53383e-08	0.996647	0.988:0.999	0.000242731	0.984348	0.946:0.996	1.85164e-05	0.996117	0.987:0.999	0.000517188	0.986902	0.955:0.996	6.53336e-06	0.995026	0.983:0.999	0.000214136	0.985084	0.948:0.996	1.87653e-05	0.995855	0.986:0.999	0.000393428	0.983307	0.942:0.995	5.57159e-06	0.996207	0.987:0.999	0.00555137
Sacrum (Eyes Open)	110	0.998426	0.995:1.000	0.0873181	0.998922	0.996:1.000	0.000451399	0.994458	0.981:0.998	1.69322e-06	0.994112	0.980:0.998	0.00941548	0.998143	0.994:1.000	4.95128e-07	0.998037	0.993:0.999	0.00217151	0.998789	0.996:1.000	6.46406e-08	0.999409	0.998:1.000	0.000235441	0.997729	0.992:0.999	1.80757e-05	0.998514	0.995:1.000	0.000502568	0.996899	0.989:0.999	6.59082e-06	0.999174	0.997:1.000	0.000206227	0.995824	0.986:0.999	1.82272e-05	0.998404	0.995:1.000	0.000384503	0.996913	0.989:0.999	5.67313e-06	0.999302	0.998:1.000	0.0053831
Sternum (Eyes Closed)	20	0.583777	-0.446:0.880	0.241799	0.69624	-0.055:0.913	0.000755891	0.768136	0.195:0.933	0.000669833	0.950067	0.827:0.986	0.0250661	0.554659	-0.547:0.872	5.6666e-07	0.738	0.090:0.925	0.00394583	0.463225	-0.865:0.846	2.64938e-07	0.892882	0.628:0.969	0.000582956	0.75422	0.146:0.929	4.10052e-05	0.651021	-0.212:0.900	0.000797681	0.86763	0.540:0.962	5.28845e-06	0.934162	0.771:0.981	0.000399584	0.659828	-0.182:0.902	5.39062e-05	0.623626	-0.307:0.892	0.000435648	0.879688	0.582:0.965	5.05572e-06	0.957092	0.851:0.988	0.00846448
Sternum (Eyes Closed)	30	0.697036	-0.052:0.913	0.173303	0.69624	-0.055:0.913	0.000755891	0.768136	0.195:0.933	0.000669833	0.950067	0.827:0.986	0.0250661	0.840265	0.445:0.954	7.66886e-07	0.738	0.090:0.925	0.00394583	0.656841	-0.192:0.901	1.92888e-07	0.892882	0.628:0.969	0.000582956	0.851751	0.485:0.957	3.33347e-05	0.651021	-0.212:0.900	0.000797681	0.930253	0.758:0.980	5.13009e-06	0.934162	0.771:0.981	0.000399584	0.764318	0.181:0.932	4.30057e-05	0.623626	-0.307:0.892	0.000435648	0.944219	0.806:0.984	4.92493e-06	0.957092	0.851:0.988	0.00846448
Sternum (Eyes Closed)	40	0.842296	0.452:0.955	0.147501	0.838395	0.439:0.954	0.000638496	0.795999	0.291:0.941	0.000639268	0.974848	0.913:0.993	0.0243996	0.871848	0.555:0.963	7.60034e-07	0.879263	0.581:0.965	0.00321874	0.824377	0.390:0.949	1.5447e-07	0.953115	0.837:0.987	0.000557177	0.916311	0.709:0.976	2.83872e-05	0.787859	0.263:0.939	0.000649039	0.976503	0.918:0.993	4.99754e-06	0.963333	0.873:0.989	0.000392388	0.873549	0.561:0.964	3.35622e-05	0.830219	0.410:0.951	0.000367653	0.979062	0.927:0.994	4.84164e-06	0.970379	0.897:0.992	0.00835676
Sternum (Eyes Closed)	50	0.936365	0.779:0.982	0.134667	0.929819	0.756:0.980	0.000569679	0.813162	0.351:0.946	0.000618714	0.989418	0.963:0.997	0.0240062	0.879027	0.580:0.965	7.41557e-07	0.935349	0.775:0.981	0.00300158	0.920706	0.725:0.977	1.36809e-07	0.976913	0.920:0.993	0.00058324	0.95576	0.846:0.987	2.50604e-05	0.894158	0.632:0.970	0.000544574	0.985736	0.951:0.996	5.02821e-06	0.978037	0.924:0.994	0.000411778	0.945288	0.810:0.984	2.73741e-05	0.931783	0.763:0.980	0.00032667	0.987786	0.958:0.997	4.87554e-06	0.985159	0.948:0.996	0.00891823
Sternum (Eyes Closed)	60	0.966144	0.882:0.990	0.129424	0.959877	0.861:0.988	0.000555864	0.835815	0.430:0.953	0.000588391	0.991932	0.972:0.998	0.0241276	0.915792	0.708:0.976	7.29276e-07	0.953099	0.837:0.987	0.00301735	0.965211	0.879:0.990	1.2893e-07	0.981013	0.934:0.995	0.000592054	0.972946	0.906:0.992	2.30996e-05	0.936354	0.779:0.982	0.000513273	0.99284	0.975:0.998	5.03265e-06	0.98063	0.933:0.994	0.000415291	0.96767	0.888:0.991	2.4514e-05	0.963443	0.873:0.990	0.000322864	0.992868	0.975:0.998	4.882e-06	0.985996	0.951:0.996	0.00899341
Sternum (Eyes Closed)	70	0.980862	0.934:0.995	0.124156	0.978089	0.924:0.994	0.000541415	0.86973	0.548:0.963	0.000542368	0.994914	0.982:0.999	0.0241133	0.945857	0.812:0.984	6.98062e-07	0.978164	0.924:0.994	0.00282394	0.981397	0.935:0.995	1.26878e-07	0.989187	0.962:0.997	0.000587925	0.985023	0.948:0.996	2.17462e-05	0.961123	0.865:0.989	0.000484358	0.996131	0.987:0.999	5.04059e-06	0.989335	0.963:0.997	0.000412515	0.975951	0.917:0.993	2.31111e-05	0.968037	0.889:0.991	0.000312063	0.996402	0.988:0.999	4.88405e-06	0.992354	0.973:0.998	0.00891395
Sternum (Eyes Closed)	80	0.991153	0.969:0.998	0.121989	0.989128	0.962:0.997	0.000532488	0.903295	0.664:0.972	0.000497883	0.996396	0.988:0.999	0.0239022	0.972537	0.905:0.992	6.62227e-07	0.989151	0.962:0.997	0.00275549	0.991022	0.969:0.997	1.28838e-07	0.993555	0.978:0.998	0.000579261	0.989254	0.963:0.997	2.11873e-05	0.97814	0.924:0.994	0.00047242	0.998245	0.994:1.000	5.05475e-06	0.99432	0.980:0.998	0.000407498	0.981527	0.936:0.995	2.28345e-05	0.981795	0.937:0.995	0.000316282	0.998244	0.994:1.000	4.89347e-06	0.994953	0.983:0.999	0.00883327
Sternum (Eyes Closed)	90	0.997074	0.990:0.999	0.122084	0.995946	0.986:0.999	0.000526176	0.947362	0.817:0.985	0.000438814	0.997214	0.990:0.999	0.0238785	0.987664	0.957:0.996	6.44514e-07	0.99469	0.982:0.999	0.00271429	0.992835	0.975:0.998	1.29966e-07	0.997134	0.990:0.999	0.000584186	0.989475	0.963:0.997	2.09011e-05	0.992408	0.974:0.998	0.000458261	0.999052	0.997:1.000	5.05716e-06	0.997367	0.991:0.999	0.000408014	0.982292	0.939:0.995	2.29159e-05	0.9942	0.980:0.998	0.000314654	0.999257	0.997:1.000	4.89062e-06	0.998092	0.993:1.000	0.00889662
Sternum (Eyes Closed)	100	0.998899	0.996:1.000	0.121747	0.998432	0.995:1.000	0.000524603	0.961542	0.866:0.989	0.000419179	0.99802	0.993:0.999	0.0237329	0.994669	0.982:0.999	6.24845e-07	0.996728	0.989:0.999	0.00270334	0.990686	0.968:0.997	1.32359e-07	0.997929	0.993:0.999	0.000585974	0.989222	0.963:0.997	2.11988e-05	0.997407	0.991:0.999	0.000454136	0.999495	0.998:1.000	5.04705e-06	0.997934	0.993:0.999	0.000410106	0.979762	0.930:0.994	2.37905e-05	0.997547	0.992:0.999	0.000317445	0.999544	0.998:1.000	4.88385e-06	0.998485	0.995:1.000	0.00895435
Sternum (Eyes Closed)	110	0.999183	0.997:1.000	0.122228	0.999221	0.997:1.000	0.000526773	0.987651	0.957:0.996	0.000376534	0.997288	0.991:0.999	0.0235825	0.997525	0.991:0.999	6.26099e-07	0.998914	0.996:1.000	0.00269261	0.996042	0.986:0.999	1.30549e-07	0.998433	0.995:1.000	0.000589926	0.995543	0.985:0.999	2.09295e-05	0.99905	0.997:1.000	0.000451962	0.999756	0.999:1.000	5.06158e-06	0.998769	0.996:1.000	0.000412573	0.992238	0.973:0.998	2.33462e-05	0.998726	0.996:1.000	0.000317107	0.999791	0.999:1.000	4.88994e-06	0.998934	0.996:1.000	0.00899297
Sternum (Eyes Open)	20	0.900893	0.656:0.972	0.132308	0.89322	0.629:0.969	0.000585728	0.0185515	-2.409:0.718	0.000374622	0.949949	0.826:0.986	0.0115316	2.01567e-16	-2.474:0.712	1.9891e-06	0.92787	0.749:0.979	0.00286267	0.779608	0.234:0.937	1.92212e-07	0.872952	0.559:0.963	0.000453279	0.846054	0.465:0.956	4.05949e-05	0.873329	0.560:0.964	0.00044738	0.755477	0.151:0.930	7.34694e-06	0.900113	0.653:0.971	0.000311773	0.780313	0.237:0.937	5.83353e-05	0.894632	0.634:0.970	0.000361621	0.623441	-0.308:0.892	9.29579e-06	0.936074	0.778:0.982	0.00594116
Sternum (Eyes Open)	30	0.958474	0.856:0.988	0.102246	0.89322	0.629:0.969	0.000585728	0.0185515	-2.409:0.718	0.000374622	0.949949	0.826:0.986	0.0115316	0.925303	0.741:0.979	2.53776e-06	0.92787	0.749:0.979	0.00286267	0.837949	0.437:0.953	1.68793e-07	0.872952	0.559:0.963	0.000453279	0.880148	0.584:0.966	3.74982e-05	0.873329	0.560:0.964	0.00044738	0.839881	0.444:0.954	6.48258e-06	0.900113	0.653:0.971	0.000311773	0.827583	0.401:0.950	5.22138e-05	0.894632	0.634:0.970	0.000361621	0.773447	0.213:0.935	7.94644e-06	0.936074	0.778:0.982	0.00594116
Sternum (Eyes Open)	40	0.977696	0.923:0.994	0.0937988	0.970556	0.898:0.992	0.000501083	0.126908	-2.033:0.749	5.13227e-05	0.901213	0.657:0.972	0.0130425	0.954429	0.842:0.987	2.67248e-06	0.980041	0.931:0.994	0.00234588	0.882886	0.593:0.966	1.49846e-07	0.927246	0.747:0.979	0.000432898	0.907262	0.678:0.973	3.48772e-05	0.963715	0.874:0.990	0.00038572	0.948357	0.821:0.985	5.32715e-06	0.95193	0.833:0.986	0.000280913	0.860412	0.515:0.960	4.75036e-05	0.967704	0.888:0.991	0.000317554	0.92285	0.732:0.978	6.07244e-06	0.969191	0.893:0.991	0.00550744
Sternum (Eyes Open)	50	0.992538	0.974:0.998	0.0964525	0.991467	0.970:0.998	0.000510311	0.36275	-1.214:0.817	1.63052e-05	0.961105	0.865:0.989	0.0125165	0.95018	0.827:0.986	2.37911e-06	0.98582	0.951:0.996	0.002383	0.92798	0.750:0.979	1.32894e-07	0.985336	0.949:0.996	0.0004511	0.9514	0.831:0.986	3.16434e-05	0.977903	0.923:0.994	0.000374231	0.966135	0.882:0.990	4.91017e-06	0.983936	0.944:0.995	0.00029501	0.907795	0.680:0.974	4.24167e-05	0.981827	0.937:0.995	0.000314306	0.949412	0.824:0.985	5.49983e-06	0.986177	0.952:0.996	0.00574222
Sternum (Eyes Open)	60	0.992673	0.975:0.998	0.101729	0.992185	0.973:0.998	0.000528551	0.561334	-0.524:0.874	1.05237e-05	0.972902	0.906:0.992	0.0121679	0.953174	0.837:0.987	2.29135e-06	0.987239	0.956:0.996	0.00243636	0.959834	0.861:0.988	1.19069e-07	0.994616	0.981:0.999	0.000465066	0.971884	0.902:0.992	2.94934e-05	0.982011	0.938:0.995	0.000378493	0.972265	0.904:0.992	4.6044e-06	0.992201	0.973:0.998	0.000311079	0.9396	0.790:0.983	3.82977e-05	0.985019	0.948:0.996	0.000317849	0.9585	0.856:0.988	5.15101e-06	0.992803	0.975:0.998	0.00597582
Sternum (Eyes Open)	70	0.994546	0.981:0.998	0.100627	0.993601	0.978:0.998	0.000520627	0.719586	0.026:0.919	7.54093e-06	0.983141	0.941:0.995	0.0116412	0.965261	0.879:0.990	2.23417e-06	0.994129	0.980:0.998	0.00236743	0.976208	0.917:0.993	1.12169e-07	0.9954	0.984:0.999	0.000461777	0.982601	0.940:0.995	2.81422e-05	0.987472	0.957:0.996	0.000368063	0.981562	0.936:0.995	4.34948e-06	0.993903	0.979:0.998	0.000312641	0.959503	0.859:0.988	3.60527e-05	0.989353	0.963:0.997	0.000308752	0.976635	0.919:0.993	4.83017e-06	0.994419	0.981:0.998	0.00603498
Sternum (Eyes Open)	80	0.995226	0.983:0.999	0.0998248	0.993777	0.978:0.998	0.000518576	0.823246	0.386:0.949	5.99271e-06	0.989884	0.965:0.997	0.0111555	0.97887	0.927:0.994	2.28056e-06	0.994748	0.982:0.999	0.00234011	0.985514	0.950:0.996	1.0686e-07	0.993321	0.977:0.998	0.000459598	0.989585	0.964:0.997	2.7121e-05	0.992681	0.975:0.998	0.000363147	0.984577	0.946:0.996	4.27157e-06	0.99174	0.971:0.998	0.000315155	0.973897	0.909:0.993	3.4252e-05	0.992957	0.976:0.998	0.000307967	0.982379	0.939:0.995	4.6959e-06	0.993741	0.978:0.998	0.00604485
Sternum (Eyes Open)	90	0.997595	0.992:0.999	0.10007	0.99669	0.989:0.999	0.000517607	0.90395	0.666:0.972	5.1353e-06	0.995627	0.985:0.999	0.0107628	0.986007	0.951:0.996	2.86877e-06	0.997759	0.992:0.999	0.0022712	0.990796	0.968:0.997	1.02518e-07	0.996375	0.987:0.999	0.000458059	0.994079	0.979:0.998	2.61656e-05	0.99694	0.989:0.999	0.000362436	0.987257	0.956:0.996	4.74549e-06	0.994563	0.981:0.998	0.0003121	0.984072	0.945:0.995	3.23064e-05	0.996601	0.988:0.999	0.000304562	0.977159	0.921:0.993	5.2251e-06	0.995857	0.986:0.999	0.00598937
Sternum (Eyes Open)	100	0.998579	0.995:1.000	0.0996278	0.997791	0.992:0.999	0.000516176	0.939747	0.791:0.983	4.56982e-06	0.997808	0.992:0.999	0.0107461	0.988689	0.961:0.997	2.83595e-06	0.998109	0.993:1.000	0.00224359	0.996873	0.989:0.999	9.79394e-08	0.996955	0.989:0.999	0.000457739	0.997106	0.990:0.999	2.53055e-05	0.998134	0.994:1.000	0.000360211	0.996503	0.988:0.999	4.52459e-06	0.996256	0.987:0.999	0.000312196	0.992834	0.975:0.998	3.05552e-05	0.997071	0.990:0.999	0.000304853	0.992795	0.975:0.998	4.92978e-06	0.997015	0.990:0.999	0.00595848
Sternum (Eyes Open)	110	0.999383	0.998:1.000	0.0999978	0.999174	0.997:1.000	0.000516971	0.98176	0.937:0.995	4.03077e-06	0.998469	0.995:1.000	0.0106664	0.994697	0.982:0.999	2.73806e-06	0.999337	0.998:1.000	0.00226894	0.999514	0.998:1.000	9.60715e-08	0.998759	0.996:1.000	0.000460478	0.999009	0.997:1.000	2.47727e-05	0.999332	0.998:1.000	0.00036097	0.998605	0.995:1.000	4.45385e-06	0.998939	0.996:1.000	0.000311618	0.997867	0.993:0.999	2.9718e-05	0.999062	0.997:1.000	0.000304251	0.997307	0.991:0.999	4.85227e-06	0.999364	0.998:1.000	0.0059408
Three Sensors (Eyes Closed)	20	0.949171	0.775:0.989	0.417047	0.946747	0.764:0.988	0.00125594	0	-3.433:0.774	0.000579501	0.795914	0.095:0.954	0.0115405	0.602471	-0.762:0.910	9.41621e-06	0.955689	0.804:0.990	0.00430265	0.808937	0.153:0.957	7.40038e-07	0.950997	0.783:0.989	0.00126576	0.861981	0.388:0.969	0.000102796	0.814832	0.179:0.958	0.000332279	0.673964	-0.445:0.927	1.7507e-05	0.972708	0.879:0.994	0.000941953	0.761362	-0.058:0.946	0.000116661	0.866759	0.409:0.970	0.000286695	0.639437	-0.599:0.919	1.61957e-05	0.966559	0.852:0.993	0.0235005
Three Sensors (Eyes Closed)	30	0.895226	0.536:0.976	0.357775	0.946747	0.764:0.988	0.00125594	0	-3.433:0.774	0.000579501	0.795914	0.095:0.954	0.0115405	0.895509	0.537:0.976	1.07249e-05	0.955689	0.804:0.990	0.00430265	0.885611	0.493:0.974	6.24523e-07	0.950997	0.783:0.989	0.00126576	0.916986	0.632:0.981	8.81447e-05	0.814832	0.179:0.958	0.000332279	0.77269	-0.008:0.949	1.47234e-05	0.972708	0.879:0.994	0.000941953	0.858893	0.374:0.968	9.10635e-05	0.866759	0.409:0.970	0.000286695	0.717164	-0.254:0.936	1.36266e-05	0.966559	0.852:0.993	0.0235005
Three Sensors (Eyes Closed)	40	0.984669	0.932:0.997	0.419133	0.979843	0.911:0.996	0.00136967	0.213586	-2.486:0.823	0.000656302	0.95333	0.793:0.990	0.0156302	0.924935	0.667:0.983	1.06148e-05	0.97376	0.884:0.994	0.00458678	0.924438	0.665:0.983	5.65586e-07	0.978639	0.905:0.995	0.00138733	0.950829	0.782:0.989	8.0005e-05	0.930675	0.693:0.984	0.000293347	0.860045	0.380:0.968	1.4189e-05	0.990271	0.957:0.998	0.00102169	0.921066	0.650:0.982	7.81989e-05	0.940987	0.738:0.987	0.000273211	0.81923	0.199:0.959	1.30645e-05	0.989928	0.955:0.998	0.0257526
Three Sensors (Eyes Closed)	50	0.987088	0.943:0.997	0.477246	0.982075	0.921:0.996	0.0014382	0.270992	-2.232:0.836	0.000499871	0.960294	0.824:0.991	0.0150971	0.912566	0.612:0.980	1.04134e-05	0.960776	0.826:0.991	0.00493371	0.955278	0.802:0.990	5.14474e-07	0.981459	0.918:0.996	0.001456	0.97329	0.882:0.994	7.37069e-05	0.960797	0.826:0.991	0.000278796	0.894518	0.532:0.976	1.34847e-05	0.987639	0.945:0.997	0.00109833	0.963861	0.840:0.992	6.82863e-05	0.952955	0.791:0.989	0.000270188	0.87722	0.456:0.972	1.22778e-05	0.988622	0.950:0.997	0.0277444
Three Sensors (Eyes Closed)	60	0.992448	0.967:0.998	0.460469	0.988312	0.948:0.997	0.00139153	0.377141	-1.761:0.860	0.000335945	0.968079	0.859:0.993	0.0149431	0.90026	0.558:0.978	1.01987e-05	0.973582	0.883:0.994	0.00469761	0.977572	0.901:0.995	4.71105e-07	0.987955	0.947:0.997	0.00140668	0.984833	0.933:0.997	6.97049e-05	0.971177	0.872:0.994	0.000272749	0.932801	0.702:0.985	1.27948e-05	0.99203	0.965:0.998	0.00106097	0.983186	0.926:0.996	6.2551e-05	0.96264	0.834:0.992	0.00026519	0.933582	0.706:0.985	1.15801e-05	0.992453	0.967:0.998	0.0267924
Three Sensors (Eyes Closed)	70	0.995437	0.980:0.999	0.453077	0.992701	0.968:0.998	0.00135846	0.640296	-0.595:0.919	0.000162104	0.977927	0.902:0.995	0.0142913	0.922068	0.655:0.982	1.02113e-05	0.981538	0.918:0.996	0.00453806	0.993534	0.971:0.999	4.31607e-07	0.992513	0.967:0.998	0.00137308	0.993263	0.970:0.999	6.59257e-05	0.982807	0.924:0.996	0.000260549	0.95997	0.823:0.991	1.21677e-05	0.995419	0.980:0.999	0.00104131	0.99475	0.977:0.999	5.7417e-05	0.975048	0.889:0.994	0.000253338	0.963588	0.839:0.992	1.07057e-05	0.995615	0.981:0.999	0.0264273
Three Sensors (Eyes Closed)	80	0.9981	0.992:1.000	0.437712	0.995931	0.982:0.999	0.00132087	0.770653	-0.017:0.948	0.000118446	0.984039	0.929:0.996	0.0138825	0.930563	0.692:0.984	1.02136e-05	0.991271	0.961:0.998	0.00430533	0.998174	0.992:1.000	4.15705e-07	0.995782	0.981:0.999	0.00133566	0.997377	0.988:0.999	6.32085e-05	0.99098	0.960:0.998	0.00024844	0.976323	0.895:0.995	1.23207e-05	0.997777	0.990:1.000	0.00101427	0.997103	0.987:0.999	5.4546e-05	0.987114	0.943:0.997	0.00023795	0.977448	0.900:0.995	1.09228e-05	0.997744	0.990:1.000	0.0257938
Three Sensors (Eyes Closed)	90	0.99701	0.987:0.999	0.451828	0.997734	0.990:1.000	0.00132751	0.874184	0.442:0.972	9.16051e-05	0.990078	0.956:0.998	0.0133977	0.929765	0.689:0.984	1.01586e-05	0.99434	0.975:0.999	0.00422522	0.99939	0.997:1.000	4.06802e-07	0.997728	0.990:1.000	0.00134295	0.997787	0.990:1.000	6.12652e-05	0.995972	0.982:0.999	0.000241313	0.989429	0.953:0.998	1.29776e-05	0.997541	0.989:0.999	0.00103584	0.994445	0.975:0.999	5.33277e-05	0.994533	0.976:0.999	0.000229271	0.988424	0.949:0.997	1.16094e-05	0.997099	0.987:0.999	0.0264859
Three Sensors (Eyes Closed)	100	0.998128	0.992:1.000	0.446516	0.998987	0.996:1.000	0.00130821	0.950801	0.782:0.989	7.33643e-05	0.997426	0.989:0.999	0.0129193	0.939041	0.730:0.986	1.0228e-05	0.997907	0.991:1.000	0.0040829	0.999279	0.997:1.000	3.97833e-07	0.998946	0.995:1.000	0.00132414	0.996239	0.983:0.999	6.03316e-05	0.998871	0.995:1.000	0.000234043	0.993895	0.973:0.999	1.2894e-05	0.998869	0.995:1.000	0.00101948	0.992238	0.966:0.998	5.31587e-05	0.998233	0.992:1.000	0.000221636	0.993822	0.973:0.999	1.15133e-05	0.998506	0.993:1.000	0.0260698
Three Sensors (Eyes Closed)	110	0.999052	0.996:1.000	0.440201	0.999428	0.998:1.000	0.0012967	0.994741	0.977:0.999	6.0265e-05	0.998649	0.994:1.000	0.0127	0.949466	0.776:0.989	1.05722e-05	0.998834	0.995:1.000	0.00402869	0.998035	0.991:1.000	3.88468e-07	0.999426	0.998:1.000	0.00131214	0.996694	0.985:0.999	5.99694e-05	0.999008	0.996:1.000	0.000232925	0.993451	0.971:0.999	1.264e-05	0.999308	0.997:1.000	0.00101169	0.995418	0.980:0.999	5.32311e-05	0.998327	0.993:1.000	0.000221469	0.993063	0.969:0.998	1.1281e-05	0.999217	0.997:1.000	0.0257692
Three Sensors (Eyes Open)	20	0.841198	0.296:0.964	0.268972	0.923897	0.663:0.983	0.000973699	0.232274	-2.404:0.827	2.25129e-05	0.818069	0.194:0.959	0.00279928	0.841216	0.296:0.964	8.37507e-07	0.799863	0.113:0.955	0.00343163	0.647985	-0.561:0.921	3.49743e-07	0.92931	0.687:0.984	0.000990565	0.675389	-0.439:0.927	4.09083e-05	0.739626	-0.154:0.941	0.000298721	8.06347e-09	-3.433:0.774	2.50121e-05	0.932008	0.699:0.985	0.000781713	0.572284	-0.896:0.904	5.66696e-05	0.747137	-0.121:0.943	0.000241546	0	-3.433:0.774	1.82669e-05	0.944313	0.753:0.987	0.0178918
Three Sensors (Eyes Open)	30	0.94999	0.778:0.989	0.197944	0.923897	0.663:0.983	0.000973699	0.232274	-2.404:0.827	2.25129e-05	0.818069	0.194:0.959	0.00279928	0.920248	0.646:0.982	7.98611e-07	0.799863	0.113:0.955	0.00343163	0.722413	-0.231:0.937	3.49274e-07	0.92931	0.687:0.984	0.000990565	0.733122	-0.183:0.940	3.93199e-05	0.739626	-0.154:0.941	0.000298721	0.127714	-2.867:0.803	2.20015e-05	0.932008	0.699:0.985	0.000781713	0.642338	-0.586:0.919	5.69815e-05	0.747137	-0.121:0.943	0.000241546	0.168311	-2.687:0.812	1.62654e-05	0.944313	0.753:0.987	0.0178918
Three Sensors (Eyes Open)	40	0.946003	0.761:0.988	0.200671	0.940051	0.734:0.987	0.000930158	0.337721	-1.936:0.851	1.44979e-05	0.825759	0.228:0.961	0.00275838	0.955579	0.803:0.990	7.48781e-07	0.865271	0.403:0.970	0.00295458	0.817782	0.192:0.959	2.94492e-07	0.942843	0.747:0.987	0.000946478	0.809235	0.154:0.957	3.57505e-05	0.841194	0.296:0.964	0.000260566	0.496898	-1.230:0.887	1.58183e-05	0.946154	0.761:0.988	0.000750666	0.716889	-0.255:0.936	5.27202e-05	0.834056	0.264:0.963	0.000213318	0.602073	-0.764:0.910	1.2329e-05	0.954178	0.797:0.990	0.0173559
Three Sensors (Eyes Open)	50	0.960843	0.826:0.991	0.196769	0.971442	0.873:0.994	0.000902187	0.710809	-0.282:0.935	1.36104e-05	0.965385	0.847:0.992	0.00300008	0.977137	0.899:0.995	6.76855e-07	0.926282	0.673:0.983	0.00269438	0.871463	0.430:0.971	2.6692e-07	0.9723	0.877:0.994	0.00091867	0.909829	0.600:0.980	3.17313e-05	0.919818	0.645:0.982	0.000233943	0.631129	-0.635:0.917	1.46773e-05	0.968677	0.861:0.993	0.000718701	0.825703	0.227:0.961	4.61846e-05	0.89975	0.556:0.977	0.000189684	0.736807	-0.167:0.941	1.13996e-05	0.973176	0.881:0.994	0.0167127
Three Sensors (Eyes Open)	60	0.969898	0.867:0.993	0.191509	0.980014	0.911:0.996	0.00087259	0.846841	0.321:0.966	9.68402e-06	0.982059	0.921:0.996	0.00281278	0.976058	0.894:0.995	6.68111e-07	0.951352	0.784:0.989	0.00250394	0.902175	0.566:0.978	2.43681e-07	0.980563	0.914:0.996	0.00088831	0.945759	0.760:0.988	2.94536e-05	0.946731	0.764:0.988	0.000222589	0.675867	-0.437:0.927	1.47476e-05	0.977036	0.898:0.995	0.000698391	0.889285	0.509:0.975	4.14466e-05	0.934579	0.710:0.985	0.000177344	0.757394	-0.076:0.945	1.15234e-05	0.980209	0.912:0.996	0.0163395
Three Sensors (Eyes Open)	70	0.982041	0.920:0.996	0.184502	0.987172	0.943:0.997	0.000850473	0.915793	0.627:0.981	8.17073e-06	0.991715	0.963:0.998	0.002681	0.982204	0.921:0.996	6.62546e-07	0.968367	0.860:0.993	0.0023667	0.939771	0.733:0.986	2.18271e-07	0.987379	0.944:0.997	0.000866837	0.966082	0.850:0.992	2.76861e-05	0.969679	0.866:0.993	0.000211458	0.757614	-0.075:0.945	1.40239e-05	0.984482	0.931:0.997	0.000680565	0.925177	0.668:0.983	3.79429e-05	0.963413	0.838:0.992	0.000167263	0.822753	0.214:0.960	1.07768e-05	0.986657	0.941:0.997	0.0160061
Three Sensors (Eyes Open)	80	0.988382	0.949:0.997	0.178329	0.992743	0.968:0.998	0.000822067	0.951057	0.783:0.989	7.3474e-06	0.995562	0.980:0.999	0.00261024	0.986661	0.941:0.997	6.47212e-07	0.979216	0.908:0.995	0.00225772	0.964947	0.845:0.992	2.03241e-07	0.993015	0.969:0.998	0.000837694	0.978187	0.903:0.995	2.65943e-05	0.982422	0.922:0.996	0.00020238	0.786525	0.054:0.952	1.37906e-05	0.991135	0.961:0.998	0.000655993	0.946258	0.762:0.988	3.60474e-05	0.978119	0.903:0.995	0.000159599	0.84072	0.294:0.964	1.04802e-05	0.992232	0.966:0.998	0.0154978
Three Sensors (Eyes Open)	90	0.992142	0.965:0.998	0.174932	0.994539	0.976:0.999	0.000811897	0.964319	0.842:0.992	7.0249e-06	0.996436	0.984:0.999	0.00259619	0.986989	0.942:0.997	6.47751e-07	0.987603	0.945:0.997	0.00217717	0.981079	0.916:0.996	1.93487e-07	0.994653	0.976:0.999	0.000827879	0.985093	0.934:0.997	2.5663e-05	0.990624	0.958:0.998	0.000196367	0.877703	0.458:0.972	1.38208e-05	0.993087	0.969:0.998	0.000646793	0.960498	0.825:0.991	3.4102e-05	0.986787	0.941:0.997	0.000155144	0.91555	0.626:0.981	1.06458e-05	0.993892	0.973:0.999	0.0153066
Three Sensors (Eyes Open)	100	0.995879	0.982:0.999	0.169995	0.997278	0.988:0.999	0.000792235	0.985149	0.934:0.997	6.4584e-06	0.998475	0.993:1.000	0.00253597	0.996656	0.985:0.999	6.18472e-07	0.993812	0.973:0.999	0.00209132	0.993235	0.970:0.999	1.77755e-07	0.997347	0.988:0.999	0.000808076	0.992145	0.965:0.998	2.45727e-05	0.994763	0.977:0.999	0.000190596	0.958932	0.818:0.991	1.29933e-05	0.996437	0.984:0.999	0.000630685	0.979531	0.909:0.995	3.1595e-05	0.992192	0.965:0.998	0.000150309	0.967347	0.855:0.993	1.02532e-05	0.996733	0.986:0.999	0.0149602
Three Sensors (Eyes Open)	110	0.999172	0.996:1.000	0.163641	0.999378	0.997:1.000	0.00077018	0.994704	0.977:0.999	6.19764e-06	0.999675	0.999:1.000	0.00248613	0.998753	0.995:1.000	6.1443e-07	0.998874	0.995:1.000	0.0019909	0.996204	0.983:0.999	1.69421e-07	0.999376	0.997:1.000	0.000786122	0.997817	0.990:1.000	2.38478e-05	0.998222	0.992:1.000	0.000185552	0.978674	0.906:0.995	1.36127e-05	0.999284	0.997:1.000	0.000609191	0.994274	0.975:0.999	3.0027e-05	0.997935	0.991:1.000	0.00014485	0.985205	0.934:0.997	1.07939e-05	0.999345	0.997:1.000	0.0144853
AP: Anteroposterior
Area-CE: 95% Confidence Ellipse Area
Area-SW: Sway Area
CF-ACC: Centroid Frequency - Acceleration
CFREQ: Centroid Frequency
CI: Confidence Interval
COM: Centre of Mass
COP: Centre of Pressure
FREQD: Frequency Dispersion
ICC: Interclass Correlation Coefficient
JERK: Sway Jerkiness
ML: Mediolateral
MDIST: Mean Distance
MEDFREQ: Median Frequency
MFREQ: Mean Frequency
MVELO: Mean Velo95% CIty
RDIST: Root-Mean-Square Distance
RMS-ACC: Root-Mean-Square Acceleration
SEM: Standard Error of Measurement
[truncated: 57 more columns]
