# Supplementary material for: Effect of test duration and sensor location on the reliability of standing balance parameters derived using body-mounted accelerometers
Source: Biomed Eng Online. 2024 Jan 2;23:2. doi: 10.1186/s12938-023-01196-7 (PMC10763154; doi:10.1186/s12938-023-01196-7)
Supplement: Supplementary file 2 — Additional file 2: Table S2. Correlation among COM-based balance parameters, among COM-based balance parameters, and between COM-based and COP-based balance parameters in both test conditions (i.e., eye open or eyes closed) and for all sensor locations (i.e., head, sacrum, sternum, and three-sensor combination). [file 12938_2023_1196_MOESM2_ESM.xlsx]

## Sheet: Head (eyes open)
				Head (Eyes Open)
				COM																		COP
				JERK-COM	RMS ACC-COM	Area CE	Area SW	RDIST AP	RDIST ML	MDIST AP	MDIST ML	MVELO AP	MVELO ML	MFREQ AP	MFREQ ML	MEDFREQ AP	MEDFREQ ML	CFREQ AP	CFREQ ML	FREQD AP	FREQD ML	RDIST AP	RDIST ML	MDIST AP	MDIST ML	MVELO AP	MVELO ML	Area CE	Area SW	MFREQ AP	MFREQ ML	MEDFREQ AP	MEDFREQ ML	CFREQ AP	CFREQ ML	FREQD AP	FREQD ML
Head (Eyes Open)	COM	JERK	Pearson Correlation	--
			Sig. (2-tailed)
		RMSACC	Pearson Correlation	.966**	--
			Sig. (2-tailed)	2.38218e-05
		AreaCE	Pearson Correlation	.781*	.791*	--
			Sig. (2-tailed)	0.0130255	0.0111288
		AreaSW	Pearson Correlation	.893**	.972**	.737*	--
			Sig. (2-tailed)	0.00119921	1.19403e-05	0.0235451
		RDISTAP	Pearson Correlation	.976**	.988**	.823**	.938**	--
			Sig. (2-tailed)	7.26605e-06	5.97534e-07	0.00645043	0.000185524
		RDISTML	Pearson Correlation	0.1782	0.35171	0.046355	0.500793	0.205862	--
			Sig. (2-tailed)	0.646443	0.353311	0.905735	0.169685	0.595151
		MDISTAP	Pearson Correlation	0.56215	.742*	0.478335	.852**	.681*	0.661857	--
			Sig. (2-tailed)	0.115161	0.0222067	0.192747	0.00350314	0.0432659	0.0521537
		MDISTML	Pearson Correlation	0.0810427	0.226996	-0.203056	0.380786	0.0814163	.949**	0.559208	--
			Sig. (2-tailed)	0.835802	0.556966	0.600289	0.311993	0.835053	9.46543e-05	0.117493
		MVELOAP	Pearson Correlation	0.602296	.750*	0.478266	.861**	.672*	.749*	.959**	0.654254	--
			Sig. (2-tailed)	0.0860985	0.0198425	0.192821	0.00288505	0.0474525	0.0203204	4.47214e-05	0.0559027
		MVELOML	Pearson Correlation	0.193258	0.289332	-0.155199	0.409965	0.148901	.907**	0.501206	.970**	0.648527	--
			Sig. (2-tailed)	0.618347	0.450163	0.690108	0.273133	0.70221	0.00073496	0.169276	1.4991e-05	0.0588369
		MFREQAP	Pearson Correlation	0.330304	0.307238	0.231279	0.346048	0.215448	0.585484	0.239078	0.53659	0.501312	.681*	--
			Sig. (2-tailed)	0.385323	0.421267	0.549342	0.361649	0.577718	0.0976442	0.535561	0.136371	0.169171	0.0435037
		MFREQML	Pearson Correlation	0.58529	0.54696	0.250474	0.523226	0.462246	0.57974	0.314859	0.570184	0.529736	.739*	.847**	--
			Sig. (2-tailed)	0.097783	0.127508	0.515668	0.148313	0.210292	0.101794	0.40923	0.108932	0.142422	0.0230363	0.00400066
		MEDFREQAP	Pearson Correlation	0.437894	0.420879	0.171101	0.439566	0.344588	0.537931	0.395683	0.552953	0.609946	.691*	.867**	.816**	--
			Sig. (2-tailed)	0.238462	0.259287	0.659828	0.236466	0.363816	0.135205	0.291822	0.122547	0.0811377	0.0391821	0.00247802	0.00733986
		MEDFREQML	Pearson Correlation	0.661659	0.649711	0.301611	0.637188	0.570358	0.603294	0.49617	0.584342	.672*	.720*	.774*	.909**	.875**	--
			Sig. (2-tailed)	0.0522496	0.0582226	0.430256	0.0649282	0.108799	0.0854407	0.174296	0.0984614	0.0476036	0.0286818	0.0143503	0.000691962	0.00200971
		CFREQAP	Pearson Correlation	0.57595	0.528357	0.453618	0.498242	0.461274	0.482726	0.283874	0.38738	0.51736	0.555684	.930**	.903**	.862**	.870**	--
			Sig. (2-tailed)	0.10459	0.143658	0.220051	0.17222	0.21138	0.188106	0.459137	0.30298	0.153741	0.120325	0.000272387	0.000861175	0.0027902	0.00227572
		CFREQML	Pearson Correlation	.761*	.702*	0.41169	0.646747	0.643421	0.466158	0.370708	0.435408	0.556729	0.608723	.763*	.953**	.797*	.952**	.900**	--
			Sig. (2-tailed)	0.0172355	0.0349478	0.27092	0.0597681	0.0615331	0.205948	0.326026	0.241447	0.11948	0.0819187	0.0168387	6.93742e-05	0.0100754	7.42135e-05	0.000956711
		FREQDAP	Pearson Correlation	-.809**	-.707*	-0.586836	-.669*	-.718*	-0.0801042	-0.340335	-0.0645926	-0.485406	-0.224469	-0.567545	-0.58449	-0.641147	-0.65445	-.671*	-.728*	--
			Sig. (2-tailed)	0.00821571	0.0333024	0.0966831	0.0488902	0.0293111	0.837683	0.370158	0.86887	0.185306	0.561484	0.110955	0.0983551	0.0627582	0.0558041	0.0478724	0.0261936
		FREQDML	Pearson Correlation	-.792*	-.734*	-0.448496	-0.640426	-.717*	-0.255836	-0.43069	-0.213684	-0.537424	-0.36958	-0.500035	-.763*	-0.653855	-.876**	-.721*	-.888**	0.649381	--
			Sig. (2-tailed)	0.011008	0.0243611	0.225959	0.0631499	0.0296738	0.506411	0.247165	0.580913	0.135645	0.327615	0.170436	0.0168716	0.0561041	0.00197702	0.0283876	0.00140107	0.0583935
	COP	RDISTAP	Pearson Correlation	-0.133361	0.0211256	0.104233	0.140541	0.0207594	0.109206	0.346034	0.0324662	0.166981	-0.173435	-0.447371	-0.610861	-0.379515	-0.345988	-0.483996	-0.498771	0.204345	0.42356	--
			Sig. (2-tailed)	0.732314	0.956979	0.789572	0.718363	0.957724	0.779727	0.36167	0.933918	0.667634	0.655417	0.227269	0.0805564	0.313746	0.361739	0.186777	0.171693	0.597927	0.255944
		RDISTML	Pearson Correlation	-0.218384	-0.138306	-0.0568192	-0.0932543	-0.187081	0.267208	0.045854	0.180127	0.0230782	0.0720646	0.0215665	-0.177553	0.0627033	0.0895312	0.0277134	-0.0994919	0.200457	0.101446	0.602689	--
			Sig. (2-tailed)	0.572415	0.722699	0.88456	0.811395	0.629824	0.487005	0.90675	0.642825	0.953006	0.853825	0.956082	0.647661	0.87268	0.818823	0.943579	0.798981	0.605061	0.795101	0.0858394
		MDISTAP	Pearson Correlation	-0.158473	-0.014618	0.0848684	0.100874	7.47571e-05	0.0176555	0.325683	-0.04528	0.138498	-0.247635	-0.495572	-.674*	-0.401227	-0.398199	-0.53719	-0.554505	0.198235	0.439493	.990**	0.545691	--
			Sig. (2-tailed)	0.683842	0.970226	0.828142	0.796235	0.999848	0.964042	0.392405	0.907914	0.722324	0.520596	0.174898	0.0463806	0.284491	0.288482	0.135849	0.121281	0.609151	0.236553	3.26878e-07	0.128574
		MDISTML	Pearson Correlation	-0.252973	-0.187199	-0.11434	-0.151094	-0.235556	0.23906	-0.027885	0.16993	-0.0441761	0.0688016	0.0139593	-0.173806	0.0537846	0.0765012	0.0172274	-0.103419	0.221477	0.120459	0.561201	.996**	0.502049	--
			Sig. (2-tailed)	0.511346	0.629603	0.769592	0.697989	0.541767	0.535592	0.94323	0.662044	0.910151	0.86039	0.971567	0.654719	0.890695	0.844911	0.964913	0.791186	0.566848	0.75755	0.11591	1.64179e-08	0.168444
		MVELOAP	Pearson Correlation	0.285354	0.502001	0.387298	0.63394	0.471945	0.448392	.849**	0.33992	.698*	0.190897	-0.176753	-0.135426	-0.0686867	-0.014268	-0.172864	-0.107104	-0.00145433	0.0441869	0.596192	-0.00390093	0.586459	-0.0748484	--
			Sig. (2-tailed)	0.456697	0.168492	0.303091	0.0667431	0.199613	0.226081	0.00378601	0.370779	0.0365799	0.622725	0.649165	0.728295	0.860622	0.970938	0.656495	0.783884	0.997037	0.91013	0.0901878	0.992053	0.0969503	0.84823
		MVELOML	Pearson Correlation	0.0117359	0.207949	-0.117251	0.396293	0.0746495	.904**	0.600378	.912**	0.616032	.808**	0.299441	0.299427	0.253162	0.29348	0.130788	0.166638	0.0770438	0.0715425	0.310784	0.18211	0.228136	0.160362	0.580904	--
			Sig. (2-tailed)	0.976095	0.59134	0.763859	0.29101	0.84863	0.000830109	0.0873707	0.000615207	0.0773206	0.00848745	0.433746	0.433768	0.511019	0.443394	0.73733	0.668285	0.843822	0.854875	0.415647	0.639109	0.554934	0.680233	0.100944
		AreaCE	Pearson Correlation	-0.0611672	0.119209	0.215365	0.245749	0.0850806	0.324252	0.403814	0.185998	0.255864	-0.0155015	-0.284439	-0.423576	-0.336934	-0.228121	-0.312019	-0.350282	0.223295	0.363114	.936**	0.633688	.882**	0.59072	0.625083	0.477226	--
			Sig. (2-tailed)	0.875779	0.760008	0.577869	0.52388	0.827717	0.394611	0.281104	0.631842	0.506363	0.968427	0.458204	0.255924	0.375268	0.55496	0.413697	0.355405	0.563586	0.336803	0.000210124	0.0668856	0.00162991	0.0939526	0.0718532	0.193929
		AreaSW	Pearson Correlation	-0.0996199	0.0977721	0.077059	0.257508	0.0604662	0.36023	0.512547	0.288025	0.356698	0.0775965	-0.305133	-0.446395	-0.253105	-0.206452	-0.381237	-0.383633	0.200409	0.361717	.961**	0.564849	.933**	0.517422	.715*	0.551592	.949**	--
			Sig. (2-tailed)	0.798727	0.8024	0.843791	0.503539	0.877194	0.340942	0.158279	0.452306	0.346044	0.842713	0.42462	0.228408	0.511118	0.594073	0.311372	0.308085	0.60515	0.338804	3.65899e-05	0.113044	0.000234575	0.153684	0.0302132	0.123663	9.14638e-05
		MFREQAP	Pearson Correlation	0.204805	0.171376	0.188767	0.138922	0.138217	0.19985	-0.0269757	0.14276	0.100805	0.264756	0.437749	0.567552	0.147724	0.22177	0.430429	0.405344	-0.0889191	-0.2466	-.735*	-0.661255	-.767*	-0.656742	-0.12338	0.0809259	-0.508793	-0.608792	--
			Sig. (2-tailed)	0.597085	0.659309	0.626683	0.721504	0.722871	0.606178	0.945079	0.714065	0.796374	0.491164	0.238636	0.11095	0.704478	0.566323	0.247483	0.27911	0.820045	0.522397	0.0240069	0.0524448	0.0159642	0.0546577	0.751819	0.836036	0.161873	0.0818741
		MFREQML	Pearson Correlation	0.221118	0.241908	0.100195	0.286935	0.212073	0.254275	0.245829	0.279536	0.317034	0.352618	0.292213	0.424289	0.135339	0.132303	0.204344	0.260929	-0.158953	-0.127665	-0.523716	-.844**	-0.519273	-.857**	0.229991	0.293182	-0.408234	-0.356339	.834**	--
			Sig. (2-tailed)	0.567494	0.530594	0.797584	0.454095	0.583834	0.5091	0.52374	0.466323	0.405823	0.351983	0.445457	0.255038	0.728463	0.734375	0.597928	0.497683	0.682924	0.74343	0.147865	0.00425607	0.151958	0.00315216	0.551631	0.443879	0.275364	0.346564	0.00524429
		MEDFREQAP	Pearson Correlation	-0.11438	-0.0966404	0.047526	-0.0959371	-0.144305	0.232423	-0.149636	0.132454	-0.0660849	0.175939	0.283152	0.319618	-0.11186	-0.0182318	0.224555	0.121521	0.273938	0.0399557	-0.51054	-0.389204	-0.561527	-0.383307	-0.123057	0.154426	-0.239397	-0.394814	.895**	0.640879	--
			Sig. (2-tailed)	0.769513	0.804652	0.903363	0.806051	0.711079	0.547311	0.700795	0.734082	0.865862	0.650697	0.46033	0.401792	0.774483	0.962869	0.561329	0.755465	0.475668	0.918711	0.160194	0.300511	0.115652	0.308532	0.752453	0.691591	0.534999	0.29298	0.00111097	0.0629036
		MEDFREQML	Pearson Correlation	-0.0982884	-0.0973429	0.232702	-0.0360306	-0.12003	0.11659	-0.0903139	0.00941581	0.0405859	0.0595019	0.447572	0.178757	0.0541363	-0.126734	0.282932	0.0028559	-0.0795166	0.258699	-0.309225	-0.412007	-0.316736	-0.426252	-0.0136688	0.103526	-0.150578	-0.241234	.685*	0.618916	.700*	--
			Sig. (2-tailed)	0.801373	0.803254	0.546817	0.926678	0.758393	0.765159	0.81726	0.98082	0.917433	0.879141	0.227035	0.645398	0.889983	0.74525	0.460694	0.994182	0.838861	0.501497	0.418113	0.270514	0.406288	0.252611	0.972158	0.790973	0.698982	0.531775	0.0418468	0.0755512	0.0358806
		CFREQAP	Pearson Correlation	0.621982	0.572692	.706*	0.472632	0.573061	0.106658	0.147278	-0.0915495	0.236812	0.0358336	0.40925	0.56637	0.168309	0.404725	0.600937	0.595659	-0.375432	-0.561461	-0.470594	-0.32391	-0.517525	-0.344613	-0.039845	-0.140435	-0.229417	-0.433816	.742*	0.432016	0.630172	0.42849	--
			Sig. (2-tailed)	0.0736984	0.10703	0.033468	0.198868	0.106752	0.784767	0.705338	0.814795	0.539551	0.927078	0.274054	0.111863	0.665115	0.279915	0.0869986	0.09055	0.31941	0.115704	0.201082	0.39514	0.153587	0.363778	0.918936	0.718569	0.552652	0.243368	0.0222134	0.245551	0.0688885	0.249857
		CFREQML	Pearson Correlation	-0.0765529	-0.14066	-0.24446	-0.14861	-0.175117	0.114626	-0.219119	0.193932	-0.0783017	0.316809	0.35681	0.467003	0.112792	0.136071	0.244271	0.264886	0.0362087	-0.128497	-.794*	-.696*	-.797*	-.671*	-0.327413	0.0626832	-0.664001	-.668*	.877**	.800**	.782*	0.551669	0.410482	--
			Sig. (2-tailed)	0.844807	0.718133	0.526129	0.702771	0.652245	0.769028	0.571091	0.617099	0.841298	0.406175	0.34588	0.205016	0.772644	0.727041	0.52646	0.490943	0.926317	0.741802	0.010584	0.0371884	0.0101629	0.0478451	0.389748	0.87272	0.0511267	0.0491489	0.00189305	0.00955433	0.0126811	0.1236	0.272469
		FREQDAP	Pearson Correlation	-0.127036	-0.0978395	-0.175357	-0.0689833	-0.0727049	-0.139169	0.0806699	-0.0725205	-0.0293474	-0.177864	-0.362532	-0.464065	-0.0421497	-0.103776	-0.342253	-0.294556	0.0103795	0.141175	.691*	0.66462	.718*	0.660583	0.117108	-0.0496017	0.468338	0.579603	-.992**	-.824**	-.924**	-.730*	-.720*	-.868**	--
			Sig. (2-tailed)	0.744659	0.802266	0.651793	0.860025	0.852538	0.721024	0.836549	0.852908	0.940257	0.647076	0.337636	0.208265	0.91426	0.790477	0.36729	0.441645	0.978857	0.717135	0.0392835	0.0508322	0.0293778	0.0527708	0.764139	0.899159	0.203549	0.101894	1.49486e-07	0.00631372	0.000363145	0.0255118	0.0287151	0.00242606
		FREQDML	Pearson Correlation	0.0261913	-0.0450061	-0.286581	-0.130502	-0.0390089	-0.107642	-0.16031	-0.00439618	-0.172216	0.0151947	-0.12201	0.0219654	0.167668	0.297056	0.012117	0.175745	-0.0325737	-0.339239	0.0992243	0.570334	0.091361	0.603861	-0.38347	-0.222585	-0.0185288	0.0119502	-0.616477	-.748*	-0.612538	-.871**	-0.339147	-0.449534	.675*	--
			Sig. (2-tailed)	0.946674	0.908469	0.454676	0.737888	0.920632	0.78282	0.680333	0.991044	0.657721	0.969052	0.754507	0.95527	0.66633	0.437594	0.975318	0.651062	0.9337	0.371801	0.799513	0.108817	0.815171	0.0850687	0.308309	0.56486	0.962264	0.975658	0.0770457	0.0204989	0.0794981	0.00223827	0.371939	0.224756	0.0461281
EO: Eyes Open
EC: Eyes Closed
AP: Anteroposterior
Area-CE: 95% Confidence Ellipse Area
Area-SW: Sway Area
CF-ACC: Centroid Frequency - Acceleration
CFREQ: Centroid Frequency
CI: Confidence Interval
COM: Centre of Mass
COP: Centre of Pressure
FREQD: Frequency Dispersion
ICC: Interclass Correlation Coefficient
JERK: Sway Jerkiness
ML: Mediolateral
MDIST: Mean Distance
MEDFREQ: Median Frequency
MFREQ: Mean Frequency
MVELO: Mean Velo95% CIty
RDIST: Root-Mean-Square Distance
RMS-ACC: Root-Mean-Square Acceleration
SEM: Standard Error of Measurement

## Sheet: Head (eyes closed)
				Head (Eyes Closed)
				COM																		COP
				JERK-COM	RMS ACC-COM	Area CE	Area SW	RDIST AP	RDIST ML	MDIST AP	MDIST ML	MVELO AP	MVELO ML	MFREQ AP	MFREQ ML	MEDFREQ AP	MEDFREQ ML	CFREQ AP	CFREQ ML	FREQD AP	FREQD ML	RDIST AP	RDIST ML	MDIST AP	MDIST ML	MVELO AP	MVELO ML	Area CE	Area SW	MFREQ AP	MFREQ ML	MEDFREQ AP	MEDFREQ ML	CFREQ AP	CFREQ ML	FREQD AP	FREQD ML
		JERK	Pearson Correlation	--
			Sig. (2-tailed)
		RMSACC	Pearson Correlation	0.632519	--
			Sig. (2-tailed)	0.0675473
		AreaCE	Pearson Correlation	0.41828	0.665832	--
			Sig. (2-tailed)	0.26255	0.0502595
		AreaSW	Pearson Correlation	0.255124	.897**	0.636705	--
			Sig. (2-tailed)	0.507638	0.00103622	0.0651963
		RDISTAP	Pearson Correlation	0.613724	.991**	0.579358	.891**	--
			Sig. (2-tailed)	0.0787545	2.1694e-07	0.102074	0.00125097
		RDISTML	Pearson Correlation	0.630575	.971**	.785*	.872**	.931**	--
			Sig. (2-tailed)	0.0686568	1.32158e-05	0.0122871	0.00218782	0.000269009
		MDISTAP	Pearson Correlation	.736*	.946**	0.444271	.760*	.969**	.860**	--
			Sig. (2-tailed)	0.0238507	0.000116105	0.230899	0.0175041	1.64509e-05	0.00293729
		MDISTML	Pearson Correlation	.791*	.912**	0.477374	.700*	.899**	.896**	.927**	--
			Sig. (2-tailed)	0.011108	0.000617449	0.193771	0.0359494	0.000984022	0.00107053	0.000317871
		MVELOAP	Pearson Correlation	.736*	.955**	0.490868	.776*	.972**	.881**	.994**	.930**	--
			Sig. (2-tailed)	0.0237686	5.90145e-05	0.179671	0.0139893	1.14362e-05	0.0017166	5.14329e-08	0.000282576
		MVELOML	Pearson Correlation	.747*	.900**	0.500905	.718*	.880**	.899**	.892**	.983**	.910**	--
			Sig. (2-tailed)	0.0207839	0.000937542	0.169574	0.0294262	0.00173315	0.000979906	0.00123098	2.02238e-06	0.000670314
		MFREQAP	Pearson Correlation	.720*	.775*	0.448828	0.508008	.774*	.735*	.826**	.798**	.861**	.806**	--
			Sig. (2-tailed)	0.0286006	0.0142328	0.225574	0.162629	0.0143519	0.0240313	0.00602179	0.00990751	0.00288466	0.00870597
		MFREQML	Pearson Correlation	0.6564	.758*	0.437888	0.539389	.739*	.759*	.764*	.830**	.806**	.885**	.927**	--
			Sig. (2-tailed)	0.054828	0.0179845	0.238469	0.133944	0.0229492	0.0178274	0.0165065	0.00562883	0.00866706	0.00149456	0.000323409
		MEDFREQAP	Pearson Correlation	0.5153	.837**	0.440278	.704*	.852**	.772*	.848**	.774*	.881**	.792*	.934**	.870**	--
			Sig. (2-tailed)	0.155674	0.00486544	0.235619	0.0343431	0.00357619	0.0148672	0.0038784	0.0143197	0.00168501	0.0110216	0.000229452	0.00227158
		MEDFREQML	Pearson Correlation	0.444659	.717*	0.208952	0.620045	.740*	0.650049	.756*	.756*	.794*	.826**	.820**	.905**	.882**	--
			Sig. (2-tailed)	0.230443	0.0296183	0.589512	0.0748656	0.0227658	0.0580477	0.0184272	0.0183356	0.010674	0.00606744	0.00685363	0.000800317	0.0016345
		CFREQAP	Pearson Correlation	0.59163	.866**	0.485829	.703*	.872**	.813**	.875**	.823**	.910**	.844**	.961**	.917**	.986**	.891**	--
			Sig. (2-tailed)	0.0933202	0.00255441	0.184866	0.0345688	0.00217724	0.00769019	0.00203327	0.00644291	0.000648394	0.00420855	3.82462e-05	0.00050423	1.13482e-06	0.00125964
		CFREQML	Pearson Correlation	0.504134	.813**	0.381346	.702*	.816**	.776*	.808**	.825**	.847**	.887**	.871**	.950**	.915**	.976**	.942**	--
			Sig. (2-tailed)	0.166397	0.00771366	0.311222	0.0351013	0.00736915	0.0140408	0.00848151	0.00620478	0.0039201	0.0014401	0.00222564	8.47389e-05	0.000541966	7.35451e-06	0.000150517
		FREQDAP	Pearson Correlation	-0.43725	-.821**	-0.598766	-.732*	-.840**	-.744*	-.796*	-0.596178	-.802**	-0.569135	-.741*	-0.593391	-.825**	-0.556921	-.803**	-0.633841	--
			Sig. (2-tailed)	0.239233	0.00663197	0.0884488	0.0248242	0.00456344	0.0216643	0.0103548	0.0901971	0.00938095	0.109733	0.0222801	0.0921034	0.00623674	0.119326	0.00920428	0.0667991
		FREQDML	Pearson Correlation	-0.460382	-.862**	-0.574536	-.771*	-.851**	-.845**	-.797*	-.771*	-.831**	-.820**	-.855**	-.902**	-.921**	-.863**	-.930**	-.929**	.814**	--
			Sig. (2-tailed)	0.21238	0.00280448	0.105645	0.0149649	0.00363798	0.0041729	0.0101237	0.0149421	0.00551219	0.0067591	0.00327479	0.000878806	0.000419061	0.00270777	0.000285587	0.000297729	0.00752689
	COP	RDISTAP	Pearson Correlation	0.317666	0.26277	-0.100841	0.129298	0.291747	0.204932	0.355797	0.353397	0.262559	0.249228	-0.0114495	0.0128307	-0.0264922	-0.0268328	-0.0259494	-0.0141226	-0.182591	-0.078673	--
			Sig. (2-tailed)	0.404835	0.494543	0.796302	0.740239	0.446217	0.596851	0.347351	0.350844	0.494901	0.517829	0.976678	0.973865	0.946062	0.945369	0.947166	0.971234	0.638208	0.840553
		RDISTML	Pearson Correlation	-0.137004	0.464007	0.0496249	0.577779	0.480578	0.422336	0.402881	0.415812	0.415456	0.432924	0.382566	0.433965	0.556802	0.573503	0.547784	0.610185	-0.294453	-0.519192	-0.109301	--
			Sig. (2-tailed)	0.725226	0.20833	0.899112	0.103235	0.190368	0.257468	0.282323	0.265668	0.266119	0.244449	0.309546	0.243188	0.119422	0.106419	0.126819	0.0809856	0.441813	0.152033	0.779539
		MDISTAP	Pearson Correlation	0.329716	0.376039	-0.0177379	0.270148	0.404585	0.314533	0.446201	0.43334	0.355915	0.331511	0.0314379	0.0605911	0.0407863	0.0360764	0.0518409	0.0666984	-0.254348	-0.153448	.984**	0.00216555	--
			Sig. (2-tailed)	0.386221	0.318564	0.963874	0.48204	0.280098	0.409741	0.228635	0.243945	0.34718	0.383483	0.936008	0.876942	0.917026	0.926585	0.894627	0.864626	0.508974	0.693467	1.59033e-06	0.995588
		MDISTML	Pearson Correlation	-0.134546	0.582078	0.16718	.743*	0.608387	0.516929	0.501379	0.442104	0.516002	0.468195	0.40671	0.445917	0.631325	0.626393	0.613246	0.661649	-0.46814	-0.619465	-0.0871586	.957**	0.0433842	--
			Sig. (2-tailed)	0.730007	0.100092	0.667257	0.0218332	0.0821337	0.154145	0.169106	0.233454	0.155014	0.203705	0.277337	0.228967	0.0682276	0.0710823	0.0790537	0.0522545	0.203765	0.0752175	0.823562	5.12671e-05	0.911757
		MVELOAP	Pearson Correlation	.690*	.851**	0.397023	.703*	.863**	.792*	.885**	.870**	.847**	.791*	0.519514	0.477098	0.541096	0.455503	0.578017	0.526834	-0.575525	-0.518265	0.591701	0.29199	.687*	0.365769	--
			Sig. (2-tailed)	0.0396255	0.00364781	0.290041	0.0347881	0.00275161	0.0108759	0.00151966	0.00226255	0.00392246	0.0111062	0.151735	0.194065	0.132476	0.217899	0.103059	0.145031	0.104907	0.152897	0.0932709	0.44582	0.0408982	0.333015
		MVELOML	Pearson Correlation	.757*	.776*	0.390852	0.565833	.750*	.791*	.788*	.931**	.767*	.879**	0.565873	0.614059	0.517789	0.509085	0.573125	0.588469	-0.367153	-0.525259	0.515157	0.318083	0.582485	0.292767	.899**	--
			Sig. (2-tailed)	0.0180802	0.0139517	0.298288	0.112279	0.019819	0.0110973	0.0117004	0.000270609	0.0158611	0.00178034	0.112248	0.0785456	0.153341	0.161592	0.106704	0.0955289	0.331049	0.146459	0.155809	0.404185	0.0997979	0.444554	0.00098044
		AreaCE	Pearson Correlation	0.386887	-0.0671458	-0.221271	-0.327114	-0.0962075	-0.0115046	0.0385898	0.278912	0.0170759	0.203053	0.1343	0.115518	-0.0455757	-0.0385148	-0.0135143	-0.0225353	0.365218	0.196564	0.168451	0.0888333	0.120831	-0.16349	0.189818	0.484646	--
			Sig. (2-tailed)	0.303649	0.863725	0.567219	0.390207	0.805513	0.976566	0.921483	0.467362	0.965222	0.600293	0.730485	0.76727	0.907314	0.921635	0.972473	0.954111	0.3338	0.612232	0.664846	0.820216	0.756821	0.67427	0.62473	0.186098
		AreaSW	Pearson Correlation	0.525613	0.651022	0.177535	0.486237	.670*	0.58964	.714*	.713*	0.651575	0.583309	0.396013	0.297132	0.408291	0.25015	0.421526	0.327346	-0.441356	-0.332359	.673*	0.388336	.740*	0.367864	.887**	.822**	0.434049	--
			Sig. (2-tailed)	0.146137	0.057547	0.647694	0.184442	0.0484294	0.0947073	0.0306844	0.0310582	0.0572634	0.0992032	0.291382	0.437472	0.27529	0.51623	0.258478	0.38985	0.234339	0.382193	0.0467973	0.301684	0.0226241	0.330042	0.00143671	0.00657933	0.243086
		MFREQAP	Pearson Correlation	0.221131	0.248851	0.350868	0.200169	0.228498	0.264509	0.217433	0.192157	0.30268	0.249604	0.504873	0.40146	0.45569	0.369789	0.498342	0.408938	-0.216542	-0.282436	-.798**	0.289798	-.731*	0.282379	-0.0498617	-0.0118531	0.0185425	-0.188426	--
			Sig. (2-tailed)	0.567472	0.518482	0.354545	0.60559	0.554288	0.491583	0.574132	0.620386	0.428542	0.517177	0.165674	0.284184	0.217685	0.327322	0.17212	0.274455	0.575741	0.461514	0.00992587	0.449401	0.0252322	0.461609	0.898633	0.975856	0.962236	0.627318
		MFREQML	Pearson Correlation	.702*	0.139837	0.383762	-0.129084	0.07407	0.245047	0.150956	0.307742	0.144382	0.268838	0.100962	0.101309	-0.128883	-0.177914	-0.0632746	-0.116679	0.0496587	0.0796318	0.312879	-0.656578	0.264606	-.673*	0.325103	0.455278	0.368781	0.186706	-0.11591	--
			Sig. (2-tailed)	0.0349044	0.719729	0.307909	0.740656	0.849794	0.525105	0.698255	0.420466	0.710929	0.484249	0.79606	0.795372	0.741048	0.646981	0.871527	0.764983	0.899044	0.83863	0.412341	0.0547394	0.491419	0.0471512	0.393299	0.218155	0.328744	0.630522	0.766497
		MEDFREQAP	Pearson Correlation	-0.0653106	-0.19484	0.11391	-0.243912	-0.205163	-0.181235	-0.195297	-0.286097	-0.12302	-0.239234	0.237318	0.0846595	0.130894	-0.000682043	0.156759	0.0224084	-0.0465877	0.0142505	-.834**	0.0148886	-.833**	-0.0183156	-0.493348	-0.48403	-0.104386	-0.497348	.816**	-0.227602	--
			Sig. (2-tailed)	0.867422	0.615418	0.770438	0.527087	0.59643	0.640748	0.614574	0.455473	0.752526	0.535285	0.538658	0.82856	0.737122	0.998611	0.687121	0.954369	0.905264	0.970974	0.00522116	0.969675	0.00526678	0.962698	0.177145	0.186741	0.789268	0.173115	0.00737064	0.555884
		MEDFREQML	Pearson Correlation	0.514742	0.231425	.728*	0.0322708	0.140045	0.371162	0.120723	0.198405	0.143875	0.152292	0.243286	0.112704	0.0678703	-0.245948	0.108376	-0.0952053	-0.251108	-0.082118	-0.0444639	-0.410914	-0.0586414	-0.413589	0.177412	0.25423	0.21022	0.136009	0.232686	.730*	0.211857	--
			Sig. (2-tailed)	0.1562	0.549082	0.0261689	0.934315	0.719324	0.325387	0.757032	0.608837	0.71191	0.695686	0.528181	0.772818	0.862265	0.523534	0.781369	0.807508	0.514571	0.833648	0.909568	0.271914	0.880878	0.268494	0.647925	0.509177	0.587202	0.727161	0.546845	0.0256595	0.584228
		CFREQAP	Pearson Correlation	0.158781	0.419296	0.426536	0.347491	0.425011	0.382177	0.381681	0.209772	0.409395	0.229703	0.606705	0.48691	.667*	0.419719	0.603059	0.452388	-.800**	-.685*	-0.0543492	0.0974079	-0.0676821	0.225519	0.0350262	-0.0650794	-0.427224	-0.0260605	0.165672	-0.152046	0.260432	0.228822	--
			Sig. (2-tailed)	0.683253	0.261272	0.25226	0.359516	0.254144	0.310081	0.310762	0.588019	0.273867	0.552143	0.0832171	0.183744	0.0497369	0.26074	0.0855956	0.221462	0.00961578	0.0415959	0.889553	0.803125	0.862645	0.559605	0.928718	0.867888	0.251413	0.94694	0.67012	0.69616	0.498532	0.553711
		CFREQML	Pearson Correlation	.719*	0.290434	0.559924	-0.00301326	0.196906	0.440351	0.235317	0.447539	0.247017	0.441449	0.315587	0.389783	0.048906	0.0127008	0.158616	0.142197	-0.0609452	-0.197803	0.233204	-0.35699	0.21833	-0.413486	0.315178	0.534061	0.379251	0.2024	0.0243684	.854**	-0.079776	.740*	-0.0213012	--
			Sig. (2-tailed)	0.0291885	0.44836	0.116923	0.993861	0.611602	0.235532	0.54219	0.227074	0.521671	0.234229	0.408088	0.299728	0.900568	0.97413	0.683568	0.715156	0.876227	0.609947	0.545928	0.345621	0.572513	0.268624	0.408729	0.138586	0.314111	0.601493	0.950382	0.00340127	0.838341	0.0225152	0.956622
		FREQDAP	Pearson Correlation	-0.0392785	-0.0851882	-0.207368	-0.0911358	-0.0500516	-0.139833	-0.0225387	-0.0937109	-0.0924363	-0.139129	-0.254519	-0.22237	-0.19564	-0.179458	-0.265718	-0.243358	-0.0928403	0.0628106	.750*	-0.437228	.667*	-0.3413	0.0995673	-0.014799	-0.229669	0.118163	-.882**	0.197067	-.706*	-0.120462	0.196058	-0.0223597	--
			Sig. (2-tailed)	0.920085	0.827502	0.592401	0.81562	0.898248	0.719736	0.954104	0.810485	0.813026	0.721101	0.508679	0.565246	0.61394	0.644082	0.489531	0.528055	0.812221	0.872463	0.0200482	0.239259	0.0498499	0.368714	0.798831	0.969857	0.552204	0.762064	0.00164661	0.611305	0.0336799	0.757546	0.613168	0.954468
		FREQDML	Pearson Correlation	-0.522881	-0.204716	-0.515431	-0.0195115	-0.15751	-0.267083	-0.179967	-0.175396	-0.16275	-0.073938	-0.0834189	0.113762	0.0389176	0.361782	0.0332949	0.264821	0.248089	-0.0962355	-0.246675	0.552486	-0.221647	0.510443	-0.354051	-0.298734	-0.197034	-0.327436	0.034558	-.779*	0.0768187	-.870**	-0.106838	-0.562518	-0.178726	--
			Sig. (2-tailed)	0.148629	0.597248	0.155551	0.960264	0.685684	0.487218	0.643127	0.651721	0.675679	0.850059	0.831043	0.770731	0.920818	0.338711	0.932235	0.491052	0.519807	0.805457	0.522267	0.122929	0.566544	0.160288	0.349891	0.434885	0.611366	0.389713	0.929669	0.0134421	0.844274	0.00229801	0.78441	0.11487	0.645456
EO: Eyes Open
EC: Eyes Closed
AP: Anteroposterior
Area-CE: 95% Confidence Ellipse Area
Area-SW: Sway Area
CF-ACC: Centroid Frequency - Acceleration
CFREQ: Centroid Frequency
CI: Confidence Interval
COM: Centre of Mass
COP: Centre of Pressure
FREQD: Frequency Dispersion
ICC: Interclass Correlation Coefficient
JERK: Sway Jerkiness
ML: Mediolateral
MDIST: Mean Distance
MEDFREQ: Median Frequency
MFREQ: Mean Frequency
MVELO: Mean Velo95% CIty
RDIST: Root-Mean-Square Distance
RMS-ACC: Root-Mean-Square Acceleration
SEM: Standard Error of Measurement

## Sheet: Sacrum (eyes open)
				Sacrum (Eyes Open)
				COM																		COP
				JERK-COM	RMS ACC-COM	Area CE	Area SW	RDIST AP	RDIST ML	MDIST AP	MDIST ML	MVELO AP	MVELO ML	MFREQ AP	MFREQ ML	MEDFREQ AP	MEDFREQ ML	CFREQ AP	CFREQ ML	FREQD AP	FREQD ML	RDIST AP	RDIST ML	MDIST AP	MDIST ML	MVELO AP	MVELO ML	Area CE	Area SW	MFREQ AP	MFREQ ML	MEDFREQ AP	MEDFREQ ML	CFREQ AP	CFREQ ML	FREQD AP	FREQD ML
Sacrum (Eyes Open)	COM	JERK	Pearson Correlation	--
			Sig. (2-tailed)
		RMSACC	Pearson Correlation	.951**	--
			Sig. (2-tailed)	8.13457e-05
		AreaCE	Pearson Correlation	.852**	.910**	--
			Sig. (2-tailed)	0.00350719	0.000650844
		AreaSW	Pearson Correlation	.944**	.987**	.874**	--
			Sig. (2-tailed)	0.000130919	7.78171e-07	0.00207291
		RDISTAP	Pearson Correlation	.829**	.692*	.756*	.684*	--
			Sig. (2-tailed)	0.00575144	0.0387451	0.0184198	0.0421214
		RDISTML	Pearson Correlation	.677*	.847**	.679*	.842**	0.204857	--
			Sig. (2-tailed)	0.0453583	0.00394988	0.04445	0.00444115	0.59699
		MDISTAP	Pearson Correlation	.847**	.711*	.757*	.702*	.998**	0.230219	--
			Sig. (2-tailed)	0.00395834	0.0318562	0.0182757	0.0349287	4.78243e-10	0.551225
		MDISTML	Pearson Correlation	0.634917	.814**	0.62657	.814**	0.15229	.996**	0.17885	--
			Sig. (2-tailed)	0.0661938	0.00759216	0.0709788	0.00760606	0.69569	1.52621e-08	0.645223
		MVELOAP	Pearson Correlation	.761*	0.53934	0.529021	0.533298	.925**	0.0427943	.929**	-0.00937463	--
			Sig. (2-tailed)	0.0172486	0.133986	0.143062	0.139258	0.000346815	0.912953	0.000292617	0.980904
		MVELOML	Pearson Correlation	.673*	.833**	0.634576	.838**	0.202478	.985**	0.230056	.992**	0.0474831	--
			Sig. (2-tailed)	0.046986	0.00525382	0.0663854	0.00480947	0.601349	1.27673e-06	0.551515	1.84056e-07	0.90345
		MFREQAP	Pearson Correlation	0.141454	-0.1284	-0.26911	-0.122593	0.197585	-0.342826	0.203182	-0.366829	0.549154	-0.332012	--
			Sig. (2-tailed)	0.716595	0.741993	0.483791	0.753362	0.610349	0.366436	0.600057	0.331509	0.125678	0.382722
		MFREQML	Pearson Correlation	0.00324364	-0.181342	-0.158151	-0.15053	0.288862	-0.462865	0.281667	-0.455963	0.378685	-0.33794	0.347937	--
			Sig. (2-tailed)	0.993392	0.640548	0.684457	0.699074	0.450933	0.209602	0.462788	0.217374	0.314892	0.373753	0.358857
		MEDFREQAP	Pearson Correlation	0.0910174	-0.178573	-0.318666	-0.171095	0.150057	-0.375328	0.155814	-0.396966	0.509159	-0.365763	.998**	0.331182	--
			Sig. (2-tailed)	0.815856	0.645743	0.403275	0.659838	0.699985	0.319555	0.68893	0.290116	0.16152	0.333024	1.81665e-09	0.383984
		MEDFREQML	Pearson Correlation	-0.24201	-0.274156	-0.300859	-0.247189	-0.0397898	-0.332023	-0.044761	-0.277781	-0.0625911	-0.181001	-0.0933292	.763*	-0.102895	--
			Sig. (2-tailed)	0.530415	0.475303	0.431464	0.521372	0.919048	0.382704	0.908966	0.469245	0.872906	0.641187	0.811246	0.0167789	0.792225
		CFREQAP	Pearson Correlation	0.12199	-0.150519	-0.292022	-0.136653	0.187457	-0.363468	0.191705	-0.384243	0.538046	-0.343591	.997**	0.395848	.995**	-0.0431328	--
			Sig. (2-tailed)	0.754545	0.699095	0.445768	0.725909	0.629123	0.336297	0.621226	0.307251	0.135105	0.365297	3.35212e-09	0.291602	2.34345e-08	0.912267
		CFREQML	Pearson Correlation	-0.176217	-0.353366	-0.292285	-0.282932	0.128028	-0.564236	0.111662	-0.55061	0.212234	-0.451674	0.291187	.898**	0.294668	0.646386	0.351891	--
			Sig. (2-tailed)	0.650174	0.35089	0.44534	0.460694	0.742719	0.113523	0.774874	0.124473	0.583542	0.222283	0.44713	0.00102236	0.441463	0.0599579	0.353046
		FREQDAP	Pearson Correlation	-0.340973	-0.120383	0.0352632	-0.137406	-0.329477	0.0923601	-0.341811	0.129658	-0.607132	0.142303	-.840**	0.0759465	-.839**	0.489989	-.815**	0.0868716	--
			Sig. (2-tailed)	0.369203	0.7577	0.928237	0.724445	0.386587	0.813178	0.36795	0.739536	0.0829412	0.71495	0.00454948	0.846025	0.00465303	0.180572	0.00749814	0.824136
		FREQDML	Pearson Correlation	0.029145	0.027046	0.267727	-0.00793818	0.116511	-0.0428126	0.0966288	-0.0821982	0.0434344	-0.142925	-0.11259	-0.409531	-0.0902057	-0.58932	-0.13285	-0.144348	-0.0839719	--
			Sig. (2-tailed)	0.940668	0.944936	0.486127	0.983829	0.765315	0.912916	0.804675	0.833487	0.911655	0.713748	0.773042	0.273692	0.817476	0.0949316	0.733309	0.710994	0.829936
	COP	RDISTAP	Pearson Correlation	0.36715	0.563974	.761*	0.532146	0.32859	0.532736	0.313392	0.509825	-0.0252954	0.506101	-.740*	-0.150264	-.779*	-0.00140967	-.743*	-0.22791	0.626871	0.142637	--
			Sig. (2-tailed)	0.331055	0.113728	0.0172863	0.140276	0.387944	0.139755	0.411534	0.16088	0.948496	0.164478	0.0224956	0.699587	0.0134438	0.997128	0.0218296	0.555336	0.0708023	0.714304
		RDISTML	Pearson Correlation	0.562642	.765*	.705*	.748*	0.137799	.941**	0.151051	.934**	-0.0807553	.913**	-0.492127	-0.504174	-0.517612	-0.356425	-0.508393	-0.51853	0.270692	0.210331	0.664231	--
			Sig. (2-tailed)	0.114772	0.0163998	0.0339713	0.0205636	0.723682	0.000155885	0.698072	0.000228624	0.836378	0.00058576	0.178386	0.166357	0.153506	0.346439	0.162258	0.152649	0.481122	0.587	0.0510171
		MDISTAP	Pearson Correlation	0.338002	0.532283	.744*	0.498073	0.315798	0.497131	0.299848	0.470856	-0.0346257	0.465548	-.736*	-0.137878	-.773*	-0.0118158	-.739*	-0.219755	0.628446	0.135519	.997**	0.628376	--
			Sig. (2-tailed)	0.373659	0.140155	0.0215451	0.172389	0.407757	0.173331	0.433089	0.200797	0.929532	0.206621	0.0238132	0.72353	0.014528	0.975932	0.0228989	0.569946	0.0698854	0.728114	5.88239e-09	0.0699258
		MDISTML	Pearson Correlation	0.564909	.753*	0.655777	.742*	0.100841	.951**	0.119128	.946**	-0.0823613	.926**	-0.423305	-0.507561	-0.44514	-0.39141	-0.440012	-0.512208	0.202399	0.196053	0.572578	.991**	0.536767	--
			Sig. (2-tailed)	0.112998	0.0190672	0.0551388	0.0221374	0.796301	8.19609e-05	0.760166	0.000117188	0.83316	0.000336786	0.25626	0.163062	0.229878	0.297538	0.235936	0.158602	0.601493	0.613176	0.107116	2.03045e-07	0.136217
		MVELOAP	Pearson Correlation	.816**	.735*	.852**	.717*	.965**	0.290969	.959**	0.231161	.828**	0.252862	0.0336425	0.0737107	-0.0114688	-0.213198	0.0147755	-0.0456571	-0.262286	0.279994	0.472557	0.271734	0.461227	0.221496	--
			Sig. (2-tailed)	0.00728537	0.0241257	0.00352479	0.0295594	2.5703e-05	0.447486	4.41003e-05	0.549551	0.00582995	0.511538	0.931529	0.850516	0.976639	0.581792	0.969905	0.907149	0.495367	0.465563	0.19895	0.47937	0.211432	0.566815
		MVELOML	Pearson Correlation	.668*	.852**	.754*	.845**	0.257313	.973**	0.277292	.961**	0.0431764	.936**	-0.45601	-0.545778	-0.485154	-0.423034	-0.480324	-0.599986	0.130207	0.125055	0.627427	.959**	0.594823	.955**	0.38759	--
			Sig. (2-tailed)	0.0490819	0.00353069	0.0188545	0.00409706	0.503874	1.01046e-05	0.47006	3.72335e-05	0.912178	0.000210583	0.217322	0.128501	0.185569	0.256598	0.190637	0.0876324	0.738463	0.748536	0.0704778	4.58136e-05	0.0911211	6.31025e-05	0.302695
		AreaCE	Pearson Correlation	0.468213	.672*	.818**	0.641329	0.34235	.672*	0.333209	0.652849	-0.0046055	0.642966	-.726*	-0.274922	-.762*	-0.101424	-.733*	-0.327811	0.553584	0.233206	.970**	.803**	.951**	.724*	0.496988	.764*	--
			Sig. (2-tailed)	0.203685	0.04732	0.00705281	0.0626597	0.367146	0.0474858	0.380902	0.0566141	0.990618	0.061777	0.0268351	0.47402	0.0170032	0.795143	0.0245502	0.389137	0.122031	0.545925	1.50043e-05	0.00921829	7.94768e-05	0.0275209	0.173475	0.0165939
		AreaSW	Pearson Correlation	0.494313	.710*	.821**	.686*	0.318013	.739*	0.313215	.718*	-0.0207177	.701*	-.717*	-0.336657	-.754*	-0.174396	-.728*	-0.403627	0.501524	0.159067	.958**	.831**	.944**	.762*	0.477849	.822**	.985**	--
			Sig. (2-tailed)	0.176168	0.0322176	0.00671917	0.04137	0.404294	0.0229142	0.411812	0.0294	0.957809	0.035261	0.0298571	0.375684	0.0189356	0.653606	0.0262787	0.281348	0.168962	0.682707	4.88171e-05	0.00546264	0.000130176	0.0170434	0.193264	0.00652368	1.26455e-06
		MFREQAP	Pearson Correlation	0.228126	0.0129605	-0.171269	0.0674332	0.300838	-0.195079	0.310239	-0.198395	0.537346	-0.198929	.704*	-0.00572995	.712*	-0.213694	.696*	0.057619	-.868**	0.0510206	-.678*	-0.35878	-.704*	-0.306484	0.211163	-0.218151	-0.578801	-0.567591	--
			Sig. (2-tailed)	0.554951	0.973601	0.65951	0.863146	0.431498	0.614977	0.416508	0.608856	0.135713	0.607873	0.0342446	0.988327	0.0314935	0.580893	0.0372051	0.882944	0.00241493	0.896287	0.0448448	0.343031	0.0341733	0.422467	0.585489	0.572836	0.102483	0.110919
		MFREQML	Pearson Correlation	-0.366355	-0.482064	-0.395616	-0.450379	0.0636447	-.695*	0.0556173	-.697*	0.115246	-.693*	0.113576	0.332301	0.125754	0.270608	0.119486	0.290388	-0.12546	-0.301609	-0.298067	-.805**	-0.254023	-.826**	-0.000249568	-0.644306	-0.463498	-0.442626	0.223478	--
			Sig. (2-tailed)	0.332182	0.188802	0.291911	0.223777	0.870781	0.0377187	0.886989	0.0369544	0.767806	0.0385963	0.771097	0.382281	0.747169	0.481264	0.759463	0.448435	0.747744	0.430259	0.435961	0.00886846	0.509533	0.006116	0.999492	0.0610599	0.208897	0.232837	0.563258
		MEDFREQAP	Pearson Correlation	0.186629	0.17955	-0.111995	0.151326	-0.246726	0.407859	-0.213574	0.434444	-0.0605499	0.442896	0.350289	-0.204843	0.357633	-0.148271	0.335867	-0.249082	-0.275578	-0.0457013	-0.390634	0.338217	-0.432344	0.423764	-0.314224	0.262543	-0.210529	-0.204386	0.224179	-.686*	--
			Sig. (2-tailed)	0.630666	0.643909	0.774217	0.697544	0.522178	0.275848	0.581111	0.242609	0.877025	0.232518	0.355394	0.597016	0.344689	0.703424	0.376878	0.518082	0.472923	0.90706	0.298581	0.373336	0.245152	0.255691	0.410226	0.494929	0.586641	0.597851	0.562003	0.0413657
		MEDFREQML	Pearson Correlation	-0.365015	-0.421036	-0.252169	-0.452754	0.00129423	-0.576257	0.00311185	-0.589175	-0.0125625	-0.610854	-0.125337	0.0910837	-0.100103	0.0452165	-0.144368	0.053195	0.0430319	0.0530494	-0.156166	-0.588383	-0.107635	-0.603066	0.0126672	-0.46697	-0.277667	-0.280858	-0.0266541	.802**	-0.558248	--
			Sig. (2-tailed)	0.33409	0.259091	0.512735	0.221042	0.997363	0.104362	0.993661	0.0950333	0.974411	0.0805608	0.747985	0.815724	0.797766	0.908042	0.710957	0.891887	0.912471	0.892182	0.688256	0.0955899	0.782835	0.0855911	0.974198	0.205052	0.469435	0.464128	0.945733	0.00932118	0.11826
		CFREQAP	Pearson Correlation	0.306676	0.221837	-0.0764081	0.267516	0.14749	0.199292	0.191059	0.217338	0.276646	0.216202	0.271238	-0.184243	0.284114	-0.202693	0.250386	-0.211101	-0.554563	-0.165071	-0.495301	-0.0323035	-0.518703	0.0497633	0.0792625	0.169505	-0.367945	-0.302132	.667*	0.158474	0.366145	0.167693	--
			Sig. (2-tailed)	0.422161	0.566202	0.845098	0.486484	0.704929	0.607204	0.622424	0.574302	0.471138	0.576354	0.480203	0.63512	0.458742	0.600954	0.515821	0.585601	0.121234	0.671263	0.175171	0.934249	0.152488	0.898832	0.839371	0.662849	0.329928	0.429421	0.0495771	0.68384	0.332481	0.666283
		CFREQML	Pearson Correlation	-0.407867	-0.519538	-0.442687	-0.454001	0.0120353	-.699*	-0.00167768	-.695*	0.0612146	-.692*	0.110977	0.332607	0.126313	0.268599	0.129453	0.377622	-0.12782	-0.276642	-0.312711	-.791*	-0.2736	-.809**	-0.0466506	-0.645312	-0.47219	-0.448727	0.269131	.968**	-.714*	.680*	0.125882	--
			Sig. (2-tailed)	0.275838	0.151712	0.232765	0.219613	0.975485	0.0361003	0.996582	0.0375822	0.875683	0.0390274	0.776227	0.381816	0.746074	0.484653	0.739935	0.316365	0.743126	0.471145	0.412606	0.0111327	0.476235	0.00824606	0.905136	0.0605255	0.199347	0.225691	0.483755	1.92121e-05	0.0306685	0.0436869	0.746918
		FREQDAP	Pearson Correlation	0.136649	0.33099	0.307353	0.308865	-0.0349644	0.471544	-0.0111157	0.482914	-0.265487	0.493679	-.676*	-0.0657016	-.694*	0.178121	-.685*	-0.26779	0.599895	-0.409118	0.573854	0.409587	0.591744	0.390165	0.00753817	0.474054	0.517158	0.582112	-.673*	0.0239436	-0.173232	0.220327	0.0230453	-0.0732818	--
			Sig. (2-tailed)	0.725916	0.384278	0.421084	0.418685	0.928844	0.200049	0.977358	0.18791	0.489923	0.17681	0.0453942	0.866634	0.0379914	0.646593	0.0417402	0.486021	0.0876932	0.274224	0.106156	0.27362	0.0932407	0.299213	0.984644	0.197333	0.15393	0.100068	0.0468424	0.951246	0.655802	0.568917	0.953073	0.851378
		FREQDML	Pearson Correlation	0.180837	0.30019	0.185849	0.330111	-0.187932	0.556615	-0.19096	0.584719	-0.246448	0.599254	-0.149156	-0.148826	-0.159084	0.0148268	-0.12371	-0.0232564	0.245183	0.0993387	0.252012	0.663064	0.201191	.673*	-0.161851	0.484203	0.382243	0.357019	-0.191026	-.875**	0.539953	-.922**	-0.251362	-.746*	-0.107599	--
			Sig. (2-tailed)	0.641493	0.432539	0.63212	0.385618	0.628239	0.119572	0.622609	0.0981907	0.522662	0.0881219	0.701719	0.702354	0.682673	0.969801	0.751172	0.952644	0.524867	0.799286	0.513006	0.051574	0.603712	0.0471334	0.677393	0.18656	0.309989	0.345578	0.622485	0.00202861	0.133458	0.000401469	0.514131	0.0210109	0.782906
EO: Eyes Open
EC: Eyes Closed
AP: Anteroposterior
Area-CE: 95% Confidence Ellipse Area
Area-SW: Sway Area
CF-ACC: Centroid Frequency - Acceleration
CFREQ: Centroid Frequency
CI: Confidence Interval
COM: Centre of Mass
COP: Centre of Pressure
FREQD: Frequency Dispersion
ICC: Interclass Correlation Coefficient
JERK: Sway Jerkiness
ML: Mediolateral
MDIST: Mean Distance
MEDFREQ: Median Frequency
MFREQ: Mean Frequency
MVELO: Mean Velo95% CIty
RDIST: Root-Mean-Square Distance
RMS-ACC: Root-Mean-Square Acceleration
SEM: Standard Error of Measurement

## Sheet: Sacrum (eyes closed)
				Sacrum (Eyes Closed)
				COM																		COP
				JERK-COM	RMS ACC-COM	Area CE	Area SW	RDIST AP	RDIST ML	MDIST AP	MDIST ML	MVELO AP	MVELO ML	MFREQ AP	MFREQ ML	MEDFREQ AP	MEDFREQ ML	CFREQ AP	CFREQ ML	FREQD AP	FREQD ML	RDIST AP	RDIST ML	MDIST AP	MDIST ML	MVELO AP	MVELO ML	Area CE	Area SW	MFREQ AP	MFREQ ML	MEDFREQ AP	MEDFREQ ML	CFREQ AP	CFREQ ML	FREQD AP	FREQD ML
Sacrum (Eyes Closed)	COM	JERK	Pearson Correlation	--
			Sig. (2-tailed)
		RMSACC	Pearson Correlation	.986**	--
			Sig. (2-tailed)	9.43695e-07
		AreaCE	Pearson Correlation	.930**	.900**	--
			Sig. (2-tailed)	0.000280384	0.000950114
		AreaSW	Pearson Correlation	.995**	.988**	.912**	--
			Sig. (2-tailed)	2.90905e-08	5.78582e-07	0.000614155
		RDISTAP	Pearson Correlation	.783*	.782*	.924**	.758*	--
			Sig. (2-tailed)	0.0126616	0.012778	0.000369275	0.0178555
		RDISTML	Pearson Correlation	.911**	.931**	.706*	.930**	0.501866	--
			Sig. (2-tailed)	0.000641083	0.000267743	0.0333718	0.000273411	0.168625
		MDISTAP	Pearson Correlation	.803**	.815**	.911**	.783*	.989**	0.556105	--
			Sig. (2-tailed)	0.00908687	0.0074694	0.00063108	0.0126631	4.0732e-07	0.119984
		MDISTML	Pearson Correlation	.886**	.906**	0.665085	.909**	0.449032	.998**	0.505755	--
			Sig. (2-tailed)	0.00148608	0.000756694	0.0506122	0.000682821	0.225337	1.88018e-09	0.164814
		MVELOAP	Pearson Correlation	.776*	.765*	.903**	.740*	.966**	0.495567	.972**	0.439297	--
			Sig. (2-tailed)	0.0139567	0.0163122	0.000844272	0.0225034	2.24428e-05	0.174902	1.24724e-05	0.236787
		MVELOML	Pearson Correlation	.901**	.919**	.695*	.924**	0.482184	.997**	0.535047	.998**	0.462821	--
			Sig. (2-tailed)	0.000913167	0.000457972	0.0377851	0.000363928	0.188676	6.04264e-09	0.137719	1.18822e-09	0.20965
		MFREQAP	Pearson Correlation	0.194074	0.126315	0.279769	0.13596	0.239149	0.0162632	0.227852	-0.0253244	0.44653	-0.0473214	--
			Sig. (2-tailed)	0.616836	0.74607	0.465937	0.727256	0.535435	0.966876	0.55544	0.948437	0.228251	0.903777
		MFREQML	Pearson Correlation	0.391631	0.377737	0.553171	0.393915	0.571552	0.196374	0.532251	0.180571	0.420559	0.240955	-0.390572	--
			Sig. (2-tailed)	0.29724	0.316206	0.122368	0.294179	0.107892	0.612584	0.140184	0.641993	0.259688	0.532264	0.298665
		MEDFREQAP	Pearson Correlation	0.222948	0.15887	0.314505	0.174147	0.262797	0.050499	0.252017	0.0091245	0.462921	-0.0116253	.990**	-0.374623	--
			Sig. (2-tailed)	0.564209	0.683083	0.409784	0.654075	0.494496	0.897343	0.512997	0.981413	0.209539	0.97632	2.81092e-07	0.320538
		MEDFREQML	Pearson Correlation	0.154587	0.168972	0.258393	0.151663	0.343999	0.0371454	0.32353	0.031701	0.1954	0.0834358	-0.547894	.894**	-0.579611	--
			Sig. (2-tailed)	0.691282	0.663858	0.502021	0.696896	0.364691	0.924415	0.395726	0.935473	0.614383	0.831009	0.126727	0.00116024	0.101888
		CFREQAP	Pearson Correlation	0.247153	0.185243	0.308958	0.190433	0.247831	0.0908863	0.239418	0.0500746	0.453335	0.0262944	.995**	-0.390625	.985**	-0.544371	--
			Sig. (2-tailed)	0.521434	0.633251	0.418536	0.623587	0.520255	0.816118	0.534963	0.898202	0.220375	0.946464	3.71076e-08	0.298593	1.41105e-06	0.129688
		CFREQML	Pearson Correlation	0.206615	0.207658	0.42106	0.210185	0.513639	-0.00986469	0.44184	-0.031754	0.331082	0.026306	-0.395179	.924**	-0.385058	.863**	-0.399298	--
			Sig. (2-tailed)	0.593775	0.591871	0.259061	0.587267	0.157243	0.979905	0.233766	0.935366	0.384136	0.946441	0.292493	0.000370427	0.306138	0.00271279	0.28703
		FREQDAP	Pearson Correlation	-0.515649	-0.468191	-0.588807	-0.484354	-0.531736	-0.321952	-0.480654	-0.275394	-0.604768	-0.271476	-.727*	0.050976	-.729*	0.23257	-.756*	-0.0519051	--
			Sig. (2-tailed)	0.155346	0.20371	0.0952917	0.186403	0.140641	0.398168	0.190288	0.473231	0.0844756	0.479802	0.0264912	0.896377	0.025849	0.547051	0.0184922	0.894497
		FREQDML	Pearson Correlation	-0.254239	-0.303316	-0.028088	-0.278087	0.0635567	-0.472802	-0.0716937	-0.494303	-0.0451328	-0.478589	0.0716242	0.0733967	0.0584401	0.00873649	0.0428945	0.369928	-0.329763	--
			Sig. (2-tailed)	0.509161	0.427524	0.942817	0.468735	0.870959	0.198685	0.854571	0.176178	0.908212	0.192476	0.854711	0.851147	0.881285	0.982203	0.91275	0.327125	0.38615
	COP	RDISTAP	Pearson Correlation	0.435023	0.362131	.688*	0.371239	.778*	0.0372851	.704*	-0.0157492	.755*	0.0211146	0.3651	0.501191	0.342699	0.31354	0.337872	0.512461	-0.49706	0.480159	--
			Sig. (2-tailed)	0.24191	0.338211	0.040613	0.325279	0.0136304	0.924131	0.0341042	0.967923	0.0186115	0.957002	0.333968	0.169291	0.366625	0.411301	0.373854	0.158362	0.173403	0.190811
		RDISTML	Pearson Correlation	.691*	0.630019	0.658622	.672*	0.53874	0.569157	0.57337	0.558096	0.581259	0.570106	0.20421	0.192638	0.230201	-0.0736321	0.197516	-0.101085	-0.0954692	-0.307582	0.445858	--
			Sig. (2-tailed)	0.0391209	0.0689761	0.0537288	0.0473746	0.134505	0.109717	0.10652	0.118383	0.100687	0.108991	0.598174	0.619495	0.551257	0.850674	0.610477	0.795816	0.806983	0.420721	0.229037
		MDISTAP	Pearson Correlation	0.463479	0.400999	.714*	0.399632	.824**	0.0669826	.771*	0.0113863	.823**	0.0480819	0.391725	0.514224	0.373048	0.327868	0.362462	0.488593	-0.462551	0.343764	.984**	0.493806	--
			Sig. (2-tailed)	0.208917	0.284791	0.0305793	0.28659	0.0063504	0.864053	0.0150614	0.976806	0.00645273	0.902237	0.297114	0.15669	0.32274	0.38905	0.337737	0.182007	0.209951	0.36504	1.54459e-06	0.176681
		MDISTML	Pearson Correlation	.706*	0.636695	.690*	.683*	0.56659	0.560709	0.593847	0.547041	0.609428	0.561699	0.232722	0.231099	0.255133	-0.040313	0.225526	-0.0582523	-0.138855	-0.272322	0.497842	.997**	0.541914	--
			Sig. (2-tailed)	0.0334625	0.0652017	0.0398761	0.0426915	0.111692	0.116299	0.0917895	0.12744	0.0814676	0.115516	0.546782	0.549661	0.507621	0.917986	0.559592	0.881665	0.721633	0.478381	0.17262	5.15516e-09	0.131777
		MVELOAP	Pearson Correlation	.733*	.742*	.843**	.711*	.966**	0.47276	.975**	0.422524	.947**	0.44892	0.220604	0.443784	0.235428	0.263945	0.219306	0.383667	-0.468	0.000247931	.727*	0.57687	.785*	0.593684	--
			Sig. (2-tailed)	0.0245564	0.0220034	0.00427295	0.031763	2.33268e-05	0.19873	7.56351e-06	0.257233	0.000106017	0.225468	0.568418	0.231471	0.541993	0.492543	0.570754	0.308038	0.20392	0.999495	0.0265398	0.103907	0.0122465	0.0919017
		MVELOML	Pearson Correlation	.905**	.915**	.697*	.929**	0.494802	.987**	0.544446	.987**	0.475585	.988**	-0.0285224	0.193339	0.00466224	0.0330202	0.0386316	-0.00757138	-0.312093	-0.427927	0.0535985	0.604819	0.0717766	0.596144	0.488512	--
			Sig. (2-tailed)	0.000798802	0.000543556	0.0370052	0.000297813	0.175674	9.24706e-07	0.129624	7.70564e-07	0.195685	6.19826e-07	0.941934	0.618196	0.990502	0.932793	0.921398	0.984576	0.41358	0.250548	0.891071	0.0844419	0.854404	0.0902202	0.18209
		AreaCE	Pearson Correlation	.797*	.725*	.843**	.758*	.749*	0.566749	.739*	0.535917	.767*	0.555935	0.339155	0.320679	0.351672	0.0300128	0.341635	0.121081	-0.39849	-0.0095241	.726*	.911**	.740*	.932**	.735*	0.592141	--
			Sig. (2-tailed)	0.0101512	0.027115	0.00428957	0.0179102	0.0203246	0.111569	0.0227826	0.136959	0.0158656	0.120122	0.371927	0.400143	0.353366	0.938904	0.368213	0.75633	0.288097	0.980599	0.0268365	0.000631028	0.0227325	0.000256527	0.0241155	0.0929657
		AreaSW	Pearson Correlation	.970**	.925**	.938**	.955**	.797*	.818**	.801**	.791*	.792*	.811**	0.242977	0.393893	0.265068	0.129953	0.277783	0.210003	-0.534276	-0.131189	0.568388	.783*	0.581112	.805**	.764*	.840**	.898**	--
			Sig. (2-tailed)	1.57186e-05	0.000358854	0.00018038	5.93003e-05	0.010077	0.00704025	0.00950884	0.0110989	0.010974	0.00805656	0.528722	0.294209	0.490634	0.738958	0.469241	0.587598	0.138397	0.736547	0.110306	0.0125075	0.100794	0.00885315	0.0166315	0.00460329	0.00101644
		MFREQAP	Pearson Correlation	0.297404	0.426013	0.0708212	0.359505	0.106163	0.547667	0.204903	0.558761	0.0807764	0.536751	-0.290206	-0.186509	-0.244455	-0.128425	-0.241622	-0.211574	0.0658337	-0.526099	-0.495561	-0.00362436	-0.431335	-0.057484	0.210399	0.54223	-0.14169	0.135059	--
			Sig. (2-tailed)	0.437032	0.252905	0.856326	0.341985	0.785748	0.126917	0.596905	0.11785	0.836336	0.136231	0.448733	0.630889	0.526138	0.741944	0.531094	0.584741	0.866368	0.145696	0.174908	0.992617	0.246379	0.883217	0.586877	0.131507	0.716136	0.729008
		MFREQML	Pearson Correlation	0.256275	0.357522	0.0274988	0.302063	-0.0496269	0.521262	0.00306057	0.531625	-0.0618168	0.507378	-0.133802	-0.154842	-0.11931	-0.0362643	-0.0487207	-0.0974362	-0.21958	-0.344916	-0.53045	-0.374165	-0.520785	-0.394161	-0.0709728	0.470266	-0.350837	0.0490253	.748*	--
			Sig. (2-tailed)	0.505657	0.344849	0.944015	0.429531	0.899108	0.150118	0.993765	0.140739	0.874468	0.163238	0.731455	0.690793	0.759808	0.926204	0.900943	0.803068	0.570261	0.363328	0.141785	0.321177	0.150558	0.293851	0.856021	0.201439	0.35459	0.900326	0.020466
		MEDFREQAP	Pearson Correlation	0.122827	0.239516	-0.118757	0.149685	-0.0794496	0.381418	-0.00472624	0.405363	-0.157379	0.383364	-0.525257	-0.187698	-0.535659	-0.0169081	-0.477834	-0.221595	0.409525	-0.323634	-0.388984	0.0572636	-0.377294	-0.000418077	0.0244086	0.375528	-0.0698086	0.0102233	.697*	0.441698	--
			Sig. (2-tailed)	0.752904	0.53479	0.760896	0.7007	0.838996	0.311124	0.990372	0.279085	0.685935	0.308453	0.14646	0.628673	0.137184	0.965563	0.19328	0.566637	0.273699	0.395566	0.300808	0.883662	0.316821	0.999148	0.9503	0.319276	0.858363	0.979175	0.036987	0.233934
		MEDFREQML	Pearson Correlation	-0.0914294	-0.0209996	-0.27795	-0.0989885	-0.36531	0.158859	-0.308316	0.167445	-0.248219	0.123585	0.238549	-0.488928	0.215207	-0.322712	0.306691	-0.482112	-0.0655818	-0.385505	-0.541471	-0.390791	-0.509757	-0.410179	-0.410248	0.0370209	-0.412866	-0.27634	0.305157	0.648504	0.299512	--
			Sig. (2-tailed)	0.815034	0.957236	0.468963	0.799982	0.333669	0.683104	0.419554	0.666754	0.519581	0.751418	0.536491	0.181662	0.578154	0.396992	0.422138	0.188752	0.866876	0.30553	0.132156	0.29837	0.160945	0.272857	0.272769	0.924668	0.269416	0.47165	0.424582	0.0588488	0.433632
		CFREQAP	Pearson Correlation	-0.0970928	-0.0140138	-0.132287	-0.0519941	0.0430421	-0.0285092	0.0610852	-0.0383202	0.0217096	-0.0549053	-0.0285226	-0.279415	-0.00951957	-0.173783	-0.0242113	-0.0447973	-0.293657	0.100792	-0.248121	-0.458244	-0.24652	-0.475861	0.155744	0.0127479	-0.40464	-0.160742	0.609241	0.540164	0.144053	0.0456637	--
			Sig. (2-tailed)	0.803751	0.971456	0.734406	0.894317	0.912451	0.941961	0.875944	0.92203	0.955791	0.888428	0.941934	0.466526	0.980608	0.654761	0.950701	0.908892	0.443106	0.796399	0.519751	0.214788	0.522536	0.195389	0.689065	0.974034	0.280027	0.679509	0.0815872	0.133277	0.711565	0.907136
		CFREQML	Pearson Correlation	0.238516	0.333732	0.0697817	0.278377	0.00335118	0.45453	0.0466697	0.456152	0.0074855	0.436954	-0.0262117	-0.0796203	-0.00570922	0.00915368	0.0549236	-0.0114282	-0.296734	-0.319419	-0.461882	-0.433322	-0.439937	-0.442766	-0.0555655	0.381278	-0.373122	0.0233496	0.650749	.972**	0.266619	.674*	0.516269	--
			Sig. (2-tailed)	0.536548	0.380109	0.858417	0.468253	0.993173	0.219009	0.905098	0.21716	0.984751	0.239589	0.946632	0.838653	0.98837	0.981354	0.888391	0.976721	0.438115	0.402102	0.210699	0.243966	0.236025	0.232671	0.887094	0.311315	0.322636	0.952454	0.0576871	1.19707e-05	0.488003	0.0463743	0.154763
		FREQDAP	Pearson Correlation	-0.0237453	-0.119831	0.228173	-0.0564769	0.24479	-0.318519	0.147638	-0.355663	0.28352	-0.333496	0.533379	0.214037	0.525913	0.0872888	0.502736	0.363047	-0.652972	0.549982	0.528408	-0.195598	0.484064	-0.129071	0.142346	-0.30666	0.0737037	0.0751151	-0.601188	-0.257804	-.904**	-0.280234	0.102528	-0.0961982	--
			Sig. (2-tailed)	0.951649	0.758784	0.554868	0.885252	0.525554	0.403505	0.704643	0.347545	0.459722	0.380466	0.139187	0.580272	0.145864	0.823302	0.167768	0.3369	0.0565513	0.124992	0.143613	0.614017	0.186706	0.740681	0.714868	0.422187	0.85053	0.847694	0.0868317	0.503031	0.00081144	0.465165	0.792952	0.805532
		FREQDML	Pearson Correlation	-0.242237	-0.35029	0.000260894	-0.276653	0.0375861	-0.501746	-0.0219685	-0.507859	0.029563	-0.474604	0.0552105	0.307675	0.0550556	0.160205	-0.0270603	0.23168	0.249732	0.312303	0.490867	0.332016	0.481689	0.358633	0.0150036	-0.456159	0.303331	-0.049405	-.784*	-.968**	-0.549603	-.677*	-0.586798	-.911**	0.329413	--
			Sig. (2-tailed)	0.530017	0.355393	0.999469	0.471127	0.92352	0.168743	0.955264	0.162774	0.939819	0.19674	0.887811	0.420573	0.888125	0.680533	0.944907	0.54863	0.516955	0.413249	0.179672	0.382715	0.189197	0.343244	0.969441	0.217152	0.4275	0.899557	0.0124571	1.84857e-05	0.125305	0.045208	0.09671	0.000624186	0.386685
EO: Eyes Open
EC: Eyes Closed
AP: Anteroposterior
Area-CE: 95% Confidence Ellipse Area
Area-SW: Sway Area
CF-ACC: Centroid Frequency - Acceleration
CFREQ: Centroid Frequency
CI: Confidence Interval
COM: Centre of Mass
COP: Centre of Pressure
FREQD: Frequency Dispersion
ICC: Interclass Correlation Coefficient
JERK: Sway Jerkiness
ML: Mediolateral
MDIST: Mean Distance
MEDFREQ: Median Frequency
MFREQ: Mean Frequency
MVELO: Mean Velo95% CIty
RDIST: Root-Mean-Square Distance
RMS-ACC: Root-Mean-Square Acceleration
SEM: Standard Error of Measurement

## Sheet: Sternum (eye open)
				Sternum (Eyes Open)
				COM																		COP
				JERK-COM	RMS ACC-COM	Area CE	Area SW	RDIST AP	RDIST ML	MDIST AP	MDIST ML	MVELO AP	MVELO ML	MFREQ AP	MFREQ ML	MEDFREQ AP	MEDFREQ ML	CFREQ AP	CFREQ ML	FREQD AP	FREQD ML	RDIST AP	RDIST ML	MDIST AP	MDIST ML	MVELO AP	MVELO ML	Area CE	Area SW	MFREQ AP	MFREQ ML	MEDFREQ AP	MEDFREQ ML	CFREQ AP	CFREQ ML	FREQD AP	FREQD ML
Sternum (Eyes Open)	COM	JERK	Pearson Correlation	--
			Sig. (2-tailed)
		RMSACC	Pearson Correlation	.979**	--
			Sig. (2-tailed)	4.08001e-06
		AreaCE	Pearson Correlation	0.654918	0.644172	--
			Sig. (2-tailed)	0.055569	0.0611318
		AreaSW	Pearson Correlation	.967**	.940**	0.609428	--
			Sig. (2-tailed)	2.02512e-05	0.000160543	0.0814678
		RDISTAP	Pearson Correlation	.877**	.916**	0.53129	.757*	--
			Sig. (2-tailed)	0.00191557	0.000527884	0.141037	0.0182453
		RDISTML	Pearson Correlation	.917**	.916**	0.663629	.966**	.678*	--
			Sig. (2-tailed)	0.000493647	0.000521057	0.0513038	2.22367e-05	0.0447432
		MDISTAP	Pearson Correlation	.881**	.908**	0.526718	.766*	.996**	.670*	--
			Sig. (2-tailed)	0.00170519	0.000704599	0.145136	0.0161033	1.94197e-08	0.0481622
		MDISTML	Pearson Correlation	.907**	.916**	0.478191	.956**	.709*	.963**	.697*	--
			Sig. (2-tailed)	0.000745791	0.000520309	0.1929	5.83463e-05	0.0322947	3.0398e-05	0.0369764
		MVELOAP	Pearson Correlation	.886**	.909**	0.514766	.775*	.989**	.678*	.993**	.712*	--
			Sig. (2-tailed)	0.00145918	0.00069369	0.156178	0.0140971	4.7729e-07	0.0447307	7.73081e-08	0.0315841
		MVELOML	Pearson Correlation	.935**	.925**	0.541659	.969**	.742*	.950**	.734*	.982**	.755*	--
			Sig. (2-tailed)	0.000218247	0.000345584	0.131995	1.64132e-05	0.0220874	8.86429e-05	0.0242379	2.66833e-06	0.0187076
		MFREQAP	Pearson Correlation	.790*	.817**	0.44002	.734*	.832**	.669*	.829**	.723*	.884**	.775*	--
			Sig. (2-tailed)	0.0112372	0.00716881	0.235926	0.02436	0.00542405	0.0487951	0.00568588	0.0278801	0.00155609	0.0141286
		MFREQML	Pearson Correlation	.741*	.710*	0.621617	.701*	.690*	0.614155	.691*	0.624575	.722*	.757*	.773*	--
			Sig. (2-tailed)	0.0222877	0.0321712	0.0739173	0.0354041	0.0395972	0.0784857	0.0391136	0.0721534	0.0281945	0.0183031	0.0146096
		MEDFREQAP	Pearson Correlation	0.549026	0.566916	0.327505	0.375541	.787*	0.259359	.797*	0.288243	.833**	0.357881	.806**	0.538589	--
			Sig. (2-tailed)	0.125784	0.11144	0.389607	0.319257	0.0118352	0.500366	0.0100769	0.451947	0.00532312	0.34433	0.00873617	0.134635
		MEDFREQML	Pearson Correlation	.676*	0.653403	0.523218	0.651511	0.615884	0.579704	0.605107	0.621281	0.634729	.747*	.708*	.977**	0.416972	--
			Sig. (2-tailed)	0.0455623	0.0563327	0.14832	0.0572961	0.077412	0.10182	0.0842542	0.0741195	0.0662997	0.0207892	0.0327574	5.65745e-06	0.2642
		CFREQAP	Pearson Correlation	0.627208	.678*	0.168004	0.489688	.855**	0.383681	.847**	0.494511	.879**	0.532979	.870**	0.579653	.890**	0.534358	--
			Sig. (2-tailed)	0.0706056	0.0445914	0.665693	0.18088	0.00330001	0.308019	0.00397515	0.175968	0.00178474	0.13954	0.0022907	0.101858	0.00129211	0.138324
		CFREQML	Pearson Correlation	.722*	.711*	0.539421	0.658784	.740*	0.562723	.734*	0.602705	.751*	.727*	.750*	.974**	0.547811	.974**	0.653911	--
			Sig. (2-tailed)	0.0279824	0.0316147	0.133916	0.0536493	0.0226692	0.114709	0.0243969	0.0858286	0.0196439	0.0265773	0.0198575	9.09478e-06	0.126796	8.96151e-06	0.0560757
		FREQDAP	Pearson Correlation	-0.479287	-0.376653	-.685*	-0.558015	-0.16314	-0.540439	-0.19943	-0.3912	-0.171947	-0.45487	-0.0565242	-0.44622	0.142705	-0.3766	0.285143	-0.325499	--
			Sig. (2-tailed)	0.191735	0.317711	0.0417487	0.118447	0.674937	0.13304	0.606949	0.297819	0.658229	0.21862	0.885156	0.228613	0.714172	0.317784	0.457044	0.392689
		FREQDML	Pearson Correlation	-0.525073	-0.487687	-0.12484	-0.358277	-.687*	-0.196791	-.682*	-0.320016	-.696*	-0.422208	-0.56849	-0.638398	-.691*	-0.630924	-.740*	-.711*	-0.0347692	--
			Sig. (2-tailed)	0.146628	0.182941	0.748958	0.343758	0.0408963	0.611814	0.0428395	0.401173	0.0373822	0.257626	0.110228	0.0642601	0.0394586	0.0684568	0.0227416	0.0317904	0.92924
	COP	RDISTAP	Pearson Correlation	-0.349123	-0.291169	-0.0769429	-0.287964	-0.441419	-0.0934793	-0.492955	-0.116929	-0.503147	-0.213376	-0.432194	-0.470162	-0.513409	-0.414106	-0.553503	-0.53491	0.0235997	0.460861	--
			Sig. (2-tailed)	0.35711	0.44716	0.844024	0.452404	0.234264	0.810947	0.177545	0.764492	0.167364	0.581471	0.245335	0.201554	0.157461	0.267835	0.122097	0.13784	0.951945	0.211842
		RDISTML	Pearson Correlation	0.235251	0.360941	0.127683	0.214044	0.273864	0.376241	0.199852	0.427641	0.177446	0.315982	0.130412	-0.075577	-0.0369589	-0.0148242	0.128185	-0.0348785	0.148008	-0.0164884	.668*	--
			Sig. (2-tailed)	0.542306	0.339919	0.743394	0.58026	0.475793	0.318283	0.606173	0.250899	0.64786	0.407469	0.738064	0.846767	0.924794	0.969806	0.742413	0.929018	0.70393	0.966418	0.0492155
		MDISTAP	Pearson Correlation	-0.306198	-0.240799	-0.0599318	-0.247561	-0.397236	-0.0465615	-0.453919	-0.0623941	-0.459943	-0.160762	-0.373362	-0.432003	-0.481399	-0.370294	-0.498714	-0.492771	0.0495683	0.433548	.996**	.713*	--
			Sig. (2-tailed)	0.422922	0.532538	0.878273	0.520725	0.289758	0.905317	0.219707	0.873303	0.212874	0.67947	0.322301	0.245567	0.189502	0.326609	0.171749	0.177731	0.899227	0.243692	9.2163e-09	0.0312028
		MDISTML	Pearson Correlation	0.19601	0.325427	0.0859545	0.177983	0.245744	0.339203	0.1709	0.400579	0.150338	0.289231	0.117095	-0.0901263	-0.0501571	-0.0236007	0.119772	-0.0480347	0.179384	-0.0101451	.683*	.998**	.727*	--
			Sig. (2-tailed)	0.613256	0.3928	0.825969	0.646851	0.523889	0.371855	0.660208	0.285342	0.699444	0.450328	0.764164	0.817634	0.898035	0.951943	0.7589	0.902332	0.644221	0.979334	0.0424357	8.73252e-10	0.0263517
		MVELOAP	Pearson Correlation	0.594098	0.661234	0.0514139	0.495975	.815**	0.394466	.823**	0.498254	.834**	0.475014	.753*	0.320255	.788*	0.248135	.905**	0.398036	0.286467	-0.519511	-0.503454	0.168861	-0.462143	0.15753	--
			Sig. (2-tailed)	0.0916174	0.052455	0.895491	0.174492	0.00742199	0.293444	0.00646017	0.172208	0.00520239	0.196299	0.0190894	0.400803	0.011656	0.519727	0.00078744	0.288698	0.454864	0.151737	0.167063	0.664069	0.210407	0.685646
		MVELOML	Pearson Correlation	.733*	.801**	0.332753	.783*	0.591412	.865**	0.552544	.915**	0.551874	.834**	0.548979	0.347015	0.124037	0.383197	0.402165	0.367736	-0.153023	-0.138311	0.125525	.694*	0.187313	.672*	0.463929	--
			Sig. (2-tailed)	0.024548	0.00946084	0.381594	0.0126658	0.0934713	0.00260065	0.122881	0.000535402	0.123431	0.00519092	0.125823	0.360219	0.750532	0.308682	0.283261	0.330223	0.694283	0.722688	0.747616	0.0379306	0.629391	0.0474084	0.208417
		AreaCE	Pearson Correlation	-0.159261	-0.0451849	-0.0273131	-0.10682	-0.189328	0.100487	-0.256673	0.11313	-0.279625	-0.00941891	-0.246742	-0.360948	-0.418067	-0.283082	-0.323127	-0.367597	0.110052	0.378042	.920**	.873**	.938**	.885**	-0.246482	0.415359	--
			Sig. (2-tailed)	0.682335	0.908107	0.944393	0.784446	0.62564	0.797005	0.504973	0.771976	0.466176	0.980813	0.522151	0.339909	0.262818	0.460446	0.396349	0.330421	0.778055	0.315783	0.000443829	0.0020993	0.00017906	0.00149613	0.522602	0.266243
		AreaSW	Pearson Correlation	-0.10679	-0.00995363	-0.0165631	-0.0580073	-0.169804	0.144364	-0.23719	0.162258	-0.250253	0.0443606	-0.200384	-0.326614	-0.38115	-0.25149	-0.295277	-0.347922	0.0922655	0.31779	.931**	.883**	.953**	.893**	-0.239585	0.44351	.990**	--
			Sig. (2-tailed)	0.784506	0.979724	0.966266	0.882159	0.662282	0.710965	0.538885	0.676618	0.516052	0.909777	0.605195	0.390974	0.311493	0.513909	0.440476	0.358879	0.813367	0.404642	0.000265126	0.0016101	7.14128e-05	0.00118978	0.53467	0.231794	3.70269e-07
		MFREQAP	Pearson Correlation	0.377598	0.380184	-0.0675676	0.263136	0.58476	0.10075	0.602864	0.192788	0.585238	0.231332	0.393788	0.327782	0.515782	0.322054	.695*	0.485637	0.240245	-0.602208	-.849**	-0.265402	-.828**	-0.280526	.682*	0.111618	-0.636509	-0.65497	--
			Sig. (2-tailed)	0.316398	0.312823	0.862875	0.493918	0.0981616	0.796482	0.0857236	0.619217	0.0978197	0.549248	0.294349	0.389181	0.15522	0.398011	0.0378623	0.185065	0.53351	0.0861564	0.00379328	0.490066	0.00581611	0.46468	0.0430817	0.774962	0.0653053	0.0555425
		MFREQML	Pearson Correlation	0.230183	0.111471	0.139	0.321187	0.00788025	0.201476	0.0721967	0.142472	0.0948214	0.219661	0.155786	0.332222	-0.00283106	0.295021	0.0104534	0.290872	-0.387124	0.0374113	-.740*	-.785*	-.753*	-.804**	0.00570234	-0.12302	-.791*	-.787*	0.378377	--
			Sig. (2-tailed)	0.551289	0.775251	0.721351	0.399355	0.983947	0.603189	0.853559	0.714623	0.808273	0.570115	0.688983	0.382401	0.994233	0.44089	0.978706	0.447645	0.303327	0.923875	0.022521	0.0122728	0.0192933	0.00900624	0.988384	0.752525	0.0111881	0.0117673	0.315319
		MEDFREQAP	Pearson Correlation	-0.0176094	0.0045101	-0.497478	0.0186185	0.132814	-0.130637	0.145256	0.0930618	0.178659	0.144594	0.317247	0.307922	0.181686	0.380202	0.401427	0.373725	0.302558	-0.395193	-0.370571	-0.194778	-0.356684	-0.15377	0.340038	-0.0146378	-0.27074	-0.284842	0.367376	0.134614	--
			Sig. (2-tailed)	0.964136	0.990812	0.172984	0.962082	0.73338	0.737625	0.70924	0.811779	0.645581	0.71052	0.40549	0.42018	0.639903	0.312798	0.284229	0.321793	0.428738	0.292474	0.326219	0.615534	0.346063	0.692849	0.370602	0.970186	0.481042	0.457539	0.330733	0.729874
		MEDFREQML	Pearson Correlation	-0.287413	-0.276631	0.182023	-0.223599	-0.34174	-0.162202	-0.340361	-0.290289	-0.385463	-0.263086	-0.420388	-0.0433348	-0.495087	0.00960212	-0.448439	0.00276462	-0.203187	0.460816	-0.183733	-0.349894	-0.20234	-0.356913	-0.482823	-0.25126	-0.157924	-0.252595	0.0508355	0.421366	-0.210958	--
			Sig. (2-tailed)	0.45331	0.471164	0.639272	0.563042	0.368056	0.676723	0.370119	0.448598	0.305586	0.494003	0.259902	0.911857	0.175386	0.98044	0.226027	0.994368	0.600049	0.211892	0.636072	0.355975	0.601601	0.345732	0.188005	0.514306	0.684892	0.511998	0.896661	0.258678	0.58586
		CFREQAP	Pearson Correlation	0.468264	0.458535	-0.0647482	0.367106	0.634949	0.193789	0.657812	0.297507	0.644268	0.330174	0.452507	0.357332	0.536601	0.344273	.722*	0.500399	0.180411	-0.63728	-.838**	-0.234852	-.817**	-0.251951	.733*	0.193858	-0.627472	-0.631389	.987**	0.392181	0.390725	-0.0617531	--
			Sig. (2-tailed)	0.203629	0.214459	0.868556	0.331117	0.0661763	0.617364	0.0541279	0.436866	0.0610805	0.385522	0.221326	0.345125	0.136362	0.364283	0.0280031	0.170075	0.642294	0.0648771	0.00476248	0.543011	0.00724398	0.513112	0.0247553	0.617235	0.0704518	0.0681911	8.87441e-07	0.296502	0.298459	0.874597
		CFREQML	Pearson Correlation	0.308888	0.158288	0.165256	0.35672	0.0870665	0.204403	0.149765	0.160963	0.169895	0.263806	0.169091	0.422811	0.07253	0.388314	0.0670246	0.389644	-0.44041	-0.194595	-.764*	-.776*	-.777*	-.799**	0.000255766	-0.146256	-.844**	-.815**	0.44163	.954**	0.127902	0.304506	0.467092	--
			Sig. (2-tailed)	0.418648	0.684196	0.67091	0.346012	0.823746	0.597821	0.700547	0.679086	0.66211	0.492778	0.663633	0.256876	0.852889	0.301713	0.863969	0.299916	0.235462	0.615873	0.0166238	0.0140316	0.0137101	0.00979043	0.999479	0.707311	0.00424841	0.00750206	0.234014	6.61843e-05	0.742967	0.425621	0.204918
		FREQDAP	Pearson Correlation	-0.0316293	-0.0536611	0.359507	-0.0326455	-0.18973	0.101398	-0.200463	-0.0562759	-0.227842	-0.113184	-0.334424	-0.329321	-0.232868	-0.402602	-0.499636	-0.449548	-0.399521	0.343293	.722*	0.396854	.695*	0.376633	-0.40461	0.0250363	0.554378	0.588738	-.715*	-0.458423	-.777*	-0.192418	-.682*	-0.415494	--
			Sig. (2-tailed)	0.935619	0.890944	0.341983	0.933554	0.624893	0.795196	0.60505	0.885658	0.555457	0.771871	0.379059	0.386825	0.546523	0.282687	0.170832	0.22474	0.286736	0.365741	0.0280987	0.290265	0.0376493	0.317739	0.280065	0.949023	0.121384	0.0953397	0.0302591	0.214586	0.0137151	0.619903	0.0431861	0.266072
		FREQDML	Pearson Correlation	0.470232	0.476271	0.0603989	0.315604	0.627686	0.235565	0.601132	0.371467	0.621349	0.405115	0.538532	0.40183	0.643237	0.389426	.667*	0.437253	0.150402	-.846**	-0.00106409	0.424608	0.0333739	0.424351	0.524107	0.311993	0.0747561	0.154308	0.250802	-0.46364	0.254852	-.793*	0.317486	-0.252411	0.0105676	--
			Sig. (2-tailed)	0.201476	0.19495	0.87733	0.408061	0.070327	0.541751	0.0868691	0.324959	0.0740783	0.279408	0.134684	0.2837	0.0616314	0.30021	0.0498224	0.23923	0.69932	0.00403014	0.997832	0.254644	0.932074	0.254961	0.147508	0.413737	0.848416	0.691818	0.515101	0.208738	0.508105	0.0108444	0.405116	0.512317	0.978474
EO: Eyes Open
EC: Eyes Closed
AP: Anteroposterior
Area-CE: 95% Confidence Ellipse Area
Area-SW: Sway Area
CF-ACC: Centroid Frequency - Acceleration
CFREQ: Centroid Frequency
CI: Confidence Interval
COM: Centre of Mass
COP: Centre of Pressure
FREQD: Frequency Dispersion
ICC: Interclass Correlation Coefficient
JERK: Sway Jerkiness
ML: Mediolateral
MDIST: Mean Distance
MEDFREQ: Median Frequency
MFREQ: Mean Frequency
MVELO: Mean Velo95% CIty
RDIST: Root-Mean-Square Distance
RMS-ACC: Root-Mean-Square Acceleration
SEM: Standard Error of Measurement

## Sheet: Sternum (eyes closed)
				Sternum (Eyes Closed)
				COM																		COP
				JERK-COM	RMS ACC-COM	Area CE	Area SW	RDIST AP	RDIST ML	MDIST AP	MDIST ML	MVELO AP	MVELO ML	MFREQ AP	MFREQ ML	MEDFREQ AP	MEDFREQ ML	CFREQ AP	CFREQ ML	FREQD AP	FREQD ML	RDIST AP	RDIST ML	MDIST AP	MDIST ML	MVELO AP	MVELO ML	Area CE	Area SW	MFREQ AP	MFREQ ML	MEDFREQ AP	MEDFREQ ML	CFREQ AP	CFREQ ML	FREQD AP	FREQD ML
Sternum (Eyes Closed)	COM	JERK	Pearson Correlation	--
			Sig. (2-tailed)
		RMSACC	Pearson Correlation	0.178518	--
			Sig. (2-tailed)	0.645846
		AreaCE	Pearson Correlation	0.111565	0.63991	--
			Sig. (2-tailed)	0.775067	0.0634314
		AreaSW	Pearson Correlation	0.268408	.869**	0.249283	--
			Sig. (2-tailed)	0.484977	0.00235151	0.517733
		RDISTAP	Pearson Correlation	0.0720208	.861**	0.347995	.935**	--
			Sig. (2-tailed)	0.853913	0.00286697	0.358772	0.000216602
		RDISTML	Pearson Correlation	0.224804	.845**	.734*	0.543732	0.456667	--
			Sig. (2-tailed)	0.560885	0.00412016	0.0244383	0.130229	0.216575
		MDISTAP	Pearson Correlation	0.0358424	.841**	0.281232	.931**	.994**	0.428834	--
			Sig. (2-tailed)	0.927061	0.00453631	0.463508	0.000264792	4.29745e-08	0.249435
		MDISTML	Pearson Correlation	0.246413	0.661906	0.04178	.686*	0.469144	.688*	0.487862	--
			Sig. (2-tailed)	0.522724	0.0521304	0.91501	0.0412791	0.202665	0.0406247	0.18276
		MVELOAP	Pearson Correlation	0.125274	.816**	0.231862	.949**	.981**	0.399731	.989**	0.494729	--
			Sig. (2-tailed)	0.748109	0.0073228	0.548307	9.42726e-05	3.32344e-06	0.28646	4.82428e-07	0.175748
		MVELOML	Pearson Correlation	0.271619	.672*	0.0504856	.741*	0.506895	0.665254	0.526759	.958**	0.564169	--
			Sig. (2-tailed)	0.479563	0.0472342	0.89737	0.0224535	0.163706	0.0505322	0.145099	4.95042e-05	0.113575
		MFREQAP	Pearson Correlation	0.424956	0.369943	-0.137854	.672*	0.543338	0.0777231	0.568724	0.340987	.684*	0.542766	--
			Sig. (2-tailed)	0.254212	0.327104	0.723575	0.0475	0.130563	0.842459	0.110049	0.369182	0.0422218	0.13105
		MFREQML	Pearson Correlation	0.075267	0.0367835	-0.00788596	0.21363	0.14696	-0.093569	0.153636	-0.126222	0.259629	0.163819	.714*	--
			Sig. (2-tailed)	0.847389	0.92515	0.983936	0.58101	0.705952	0.810768	0.693106	0.746253	0.499905	0.673645	0.0307093
		MEDFREQAP	Pearson Correlation	0.246394	0.456643	-0.138975	.752*	.693*	0.0698513	.731*	0.347418	.813**	0.493526	.926**	0.540331	--
			Sig. (2-tailed)	0.522757	0.216602	0.721399	0.0194285	0.0383594	0.858277	0.0251751	0.359624	0.00775727	0.176965	0.000335148	0.133133
		MEDFREQML	Pearson Correlation	0.0471451	0.0306073	-0.272212	0.363138	0.326999	-0.286078	0.350496	-0.0697278	0.451077	0.186415	.811**	.896**	.705*	--
			Sig. (2-tailed)	0.904134	0.937696	0.478566	0.336769	0.390382	0.455504	0.355091	0.858526	0.222971	0.631064	0.0079323	0.00106323	0.0339323
		CFREQAP	Pearson Correlation	0.223993	0.458504	-0.103056	.758*	0.657903	0.116904	.681*	0.389624	.773*	0.59232	.961**	.723*	.922**	.843**	--
			Sig. (2-tailed)	0.562335	0.214495	0.791905	0.0180685	0.0540832	0.764541	0.0433779	0.299943	0.0145583	0.0928418	3.86006e-05	0.0277323	0.000402034	0.00431981
		CFREQML	Pearson Correlation	-0.183427	0.180814	0.0762883	0.311071	0.339205	-0.0422064	0.356008	-0.111858	0.427337	0.157491	.674*	.929**	0.599819	.868**	.748*	--
			Sig. (2-tailed)	0.636644	0.641537	0.845339	0.415192	0.371852	0.914145	0.347044	0.774487	0.251273	0.685719	0.0466872	0.000293142	0.0877438	0.00240109	0.0205553
		FREQDAP	Pearson Correlation	-0.585472	-0.26154	0.106096	-0.38487	-0.211902	-0.231102	-0.257749	-0.4023	-0.364204	-0.497781	-.732*	-0.340701	-.692*	-0.323484	-0.559837	-0.243277	--
			Sig. (2-tailed)	0.0976527	0.49664	0.78588	0.306395	0.584145	0.549656	0.503125	0.283083	0.335246	0.172681	0.0249696	0.36961	0.039062	0.395797	0.116992	0.528196
		FREQDML	Pearson Correlation	0.28494	-0.484118	-0.0508609	-0.479602	-0.440785	-0.39054	-0.502862	-0.488982	-0.516139	-0.561061	-0.453498	-0.282412	-0.612659	-0.243271	-0.524037	-0.466605	0.510255	--
			Sig. (2-tailed)	0.457379	0.186649	0.89661	0.191402	0.235017	0.298708	0.167644	0.181606	0.154885	0.11602	0.220189	0.461555	0.0794218	0.528207	0.147571	0.205454	0.160468
	COP	RDISTAP	Pearson Correlation	0.378657	-0.556869	-0.468973	-0.303255	-0.447392	-0.51742	-0.449971	-0.248597	-0.37087	-0.236565	0.146297	0.0734517	0.0908641	0.0577889	0.00453006	-0.118942	-0.247744	0.190451	--
			Sig. (2-tailed)	0.314932	0.119368	0.202852	0.427621	0.227244	0.153685	0.224249	0.518924	0.325798	0.539986	0.70723	0.851037	0.816162	0.882601	0.990772	0.760532	0.520406	0.623553
		RDISTML	Pearson Correlation	-.695*	0.543919	0.404762	0.308169	0.48475	0.450061	0.502615	0.257236	0.397996	0.198411	-0.205375	-0.199551	0.028875	-0.201396	-0.00334259	0.137812	0.28189	-0.578613	-.688*	--
			Sig. (2-tailed)	0.0376976	0.13007	0.279867	0.419788	0.185989	0.224146	0.167887	0.504007	0.288751	0.608827	0.596042	0.606728	0.941217	0.603335	0.993191	0.723658	0.462418	0.10262	0.040354
		MDISTAP	Pearson Correlation	0.326628	-0.598243	-0.496098	-0.323496	-0.457562	-0.57888	-0.459032	-0.310527	-0.375592	-0.273588	0.171152	0.159846	0.105902	0.145302	0.0413218	-0.0321141	-0.215185	0.194336	.993**	-.695*	--
			Sig. (2-tailed)	0.390953	0.0888004	0.174368	0.395779	0.21556	0.102425	0.213899	0.416053	0.319186	0.476255	0.659731	0.681218	0.786264	0.709152	0.91594	0.934634	0.578194	0.616351	9.92411e-08	0.0375936
		MDISTML	Pearson Correlation	-.698*	0.560613	0.385634	0.352186	0.518572	0.444284	0.538553	0.272431	0.441378	0.234167	-0.138124	-0.124637	0.0928019	-0.122521	0.0713091	0.209342	0.253175	-0.620407	-.685*	.996**	-.685*	--
			Sig. (2-tailed)	0.0364801	0.116376	0.305353	0.352614	0.15261	0.230883	0.134666	0.478197	0.234314	0.544223	0.723051	0.749356	0.812297	0.753503	0.855345	0.5888	0.510998	0.0746468	0.0417982	1.55279e-08	0.0418164
		MVELOAP	Pearson Correlation	0.164351	0.596551	0.175083	.720*	.848**	0.152694	.832**	0.235882	.802**	0.194379	0.327416	-0.13919	0.471389	0.170146	0.396892	0.0201176	-0.0107834	0.00799081	-0.347678	0.254145	-0.367292	0.258421	--
			Sig. (2-tailed)	0.672632	0.0899439	0.652309	0.0288285	0.0038706	0.694915	0.00541697	0.541192	0.00930805	0.616272	0.389743	0.720983	0.200217	0.661634	0.290215	0.959031	0.978034	0.983722	0.35924	0.509323	0.330853	0.501973
		MVELOML	Pearson Correlation	0.35863	0.385659	0.00564154	0.41504	0.392996	0.276889	0.383285	0.47403	0.348088	0.335198	-0.0166589	-0.48966	0.00068785	-0.229835	-0.0240033	-0.505371	-0.00511367	0.296004	-0.411359	-0.0154988	-0.467901	-0.0408656	0.650699	--
			Sig. (2-tailed)	0.343248	0.305319	0.988507	0.266647	0.295409	0.470733	0.308561	0.197358	0.358634	0.377888	0.966071	0.180909	0.998599	0.551908	0.951124	0.165188	0.989583	0.439297	0.271344	0.968432	0.204028	0.916865	0.0577126
		AreaCE	Pearson Correlation	0.26529	-0.455948	-0.151526	-0.51774	-0.499184	-0.283426	-0.512291	-0.257605	-0.5225	-0.417652	-0.407721	-0.576645	-0.42596	-0.579526	-0.560552	-0.633154	0.0503204	0.456552	0.540002	-0.360938	0.475153	-0.433341	-0.155047	0.0193071	--
			Sig. (2-tailed)	0.490257	0.217392	0.697159	0.153386	0.171281	0.459877	0.158523	0.503373	0.148978	0.263341	0.276027	0.104074	0.25297	0.101951	0.116424	0.0671874	0.897704	0.216705	0.133416	0.339923	0.196149	0.243943	0.6904	0.96068
		AreaSW	Pearson Correlation	-0.498238	.668*	0.383039	0.579607	.733*	0.398693	.737*	0.296905	0.655485	0.260384	0.0573886	-0.100602	0.328964	-0.0258995	0.260079	0.224934	0.173209	-0.595855	-0.460833	.887**	-0.468849	.900**	0.505715	-0.000310434	-0.378225	--
			Sig. (2-tailed)	0.172225	0.0493379	0.308899	0.101892	0.0245264	0.287829	0.0234767	0.437839	0.0552845	0.498613	0.883409	0.796775	0.387371	0.947267	0.499135	0.560652	0.655845	0.0904168	0.211874	0.00142904	0.202988	0.000929608	0.164853	0.999368	0.315529
		MFREQAP	Pearson Correlation	-0.381089	.759*	0.431607	0.614429	.762*	0.539575	.770*	0.404402	.692*	0.387159	0.0735569	-0.0660782	0.233411	0.0434428	0.254566	0.206048	0.141931	-0.421753	-.890**	.825**	-.892**	.835**	0.607132	0.406205	-0.575032	.773*	--
			Sig. (2-tailed)	0.311576	0.0176426	0.246048	0.0783148	0.0169966	0.133784	0.0152327	0.280337	0.0388716	0.303279	0.850825	0.865875	0.545561	0.911638	0.508598	0.59481	0.715671	0.258194	0.00130849	0.00617006	0.00122248	0.00504186	0.0829413	0.277991	0.105274	0.014604
		MFREQML	Pearson Correlation	.719*	-0.194976	-0.30495	0.0947542	-0.0837607	-0.251129	-0.109647	-0.000776719	-0.00803922	0.098731	0.431612	0.336746	0.175288	0.43831	0.308337	0.0389835	-0.250355	0.536463	0.338869	-.851**	0.35816	-.826**	0.112202	0.33276	0.00379298	-.692*	-0.432519	--
			Sig. (2-tailed)	0.0288899	0.615167	0.424912	0.808407	0.830358	0.514534	0.778854	0.998418	0.983624	0.800494	0.246042	0.375551	0.651924	0.237964	0.419522	0.920684	0.515874	0.136481	0.372356	0.00361607	0.343928	0.00608392	0.773809	0.381584	0.992273	0.038942	0.24494
		MEDFREQAP	Pearson Correlation	-.705*	0.248771	0.115313	0.180331	0.310623	0.130372	0.302944	0.14677	0.205745	0.11378	-0.294038	-0.115725	-0.212033	-0.00780122	-0.0316521	0.106747	.708*	-0.056022	-0.665934	.689*	-0.63075	.695*	0.272492	0.183055	-0.437836	0.579322	.691*	-0.376767	--
			Sig. (2-tailed)	0.0340297	0.518621	0.767674	0.642444	0.415901	0.738142	0.428119	0.706318	0.595364	0.770696	0.442486	0.766862	0.583908	0.984108	0.935573	0.784591	0.0330001	0.886171	0.0502115	0.0401001	0.0685563	0.0375895	0.478096	0.63734	0.238532	0.102101	0.0393565	0.317552
		MEDFREQML	Pearson Correlation	0.430445	0.000702222	-0.186832	0.239482	0.107366	-0.0995741	0.0638237	0.150391	0.100352	0.188183	0.190342	0.130659	-0.000623464	0.294255	0.207269	-0.0754284	0.174765	0.58515	0.00119654	-0.507244	0.0228926	-0.484491	0.308244	0.550092	-0.204729	-0.370439	-0.0677506	.829**	0.150513	--
			Sig. (2-tailed)	0.247465	0.998569	0.630288	0.534851	0.783366	0.798818	0.87042	0.699342	0.797273	0.627771	0.623756	0.737581	0.99873	0.442134	0.592581	0.847065	0.652909	0.0978826	0.997562	0.163369	0.953384	0.186259	0.41967	0.124901	0.597223	0.326405	0.862507	0.00568904	0.699106
		CFREQAP	Pearson Correlation	-0.542397	.692*	0.535281	0.486421	0.661828	0.518257	.671*	0.22964	0.594474	0.252086	0.0400311	0.0775666	0.232364	0.062521	0.228883	0.379112	0.140854	-0.5957	-.783*	.920**	-.770*	.938**	0.37477	0.0103939	-0.611648	.863**	.909**	-0.661398	0.619897	-0.364354	--
			Sig. (2-tailed)	0.131365	0.0388368	0.137514	0.184251	0.0521679	0.152904	0.0478823	0.552255	0.0913598	0.512878	0.918558	0.842773	0.547417	0.873047	0.553602	0.314302	0.717756	0.0905225	0.0126192	0.000435363	0.0152842	0.000182699	0.320332	0.978828	0.0800587	0.00271934	0.000688495	0.0523756	0.074955	0.335032
		CFREQML	Pearson Correlation	.763*	-0.209342	-0.202013	0.015264	-0.158318	-0.201831	-0.190651	-0.060006	-0.0870603	0.0456965	0.384903	0.347711	0.100545	0.383683	0.236841	0.033338	-0.267331	0.56973	0.336999	-.878**	0.353141	-.860**	0.0291881	0.276269	0.0570285	-.755*	-0.479955	.985**	-0.450813	.769*	-.680*	--
			Sig. (2-tailed)	0.0168631	0.588802	0.602202	0.96891	0.684139	0.602536	0.623182	0.878123	0.823759	0.90707	0.30635	0.359191	0.796889	0.308017	0.5395	0.932147	0.486797	0.109278	0.37517	0.00183862	0.351219	0.00295253	0.940581	0.471769	0.884137	0.0186844	0.191027	1.39593e-06	0.223276	0.0154312	0.0439564
		FREQDAP	Pearson Correlation	0.292635	-0.14586	0.0264779	-0.120562	-0.199394	-0.0707775	-0.181759	-0.225584	-0.0971151	-0.112795	0.349287	0.411121	0.35199	0.198018	0.189538	0.299315	-0.630567	-0.352838	0.561182	-0.321438	0.565441	-0.296215	-0.429593	-0.640848	0.056286	-0.208961	-0.509473	-0.00475192	-.790*	-0.467291	-0.217793	0.0650223	--
			Sig. (2-tailed)	0.44477	0.708075	0.946091	0.75735	0.607017	0.856414	0.639766	0.559488	0.803707	0.772638	0.356868	0.271649	0.352901	0.60955	0.625249	0.433949	0.0686614	0.351661	0.115925	0.398965	0.112584	0.438955	0.248506	0.0629205	0.885637	0.589496	0.161219	0.99032	0.0112824	0.204699	0.573481	0.868003
		FREQDML	Pearson Correlation	-.709*	-0.0448059	0.0484011	-0.240204	-0.0839339	0.00849902	-0.0339926	-0.110559	-0.0986447	-0.16902	-0.299753	-0.193983	-0.0764352	-0.280973	-0.226576	0.0749716	0.0847312	-0.586482	-0.112278	.678*	-0.118714	0.659051	-0.26737	-0.515158	0.11104	0.514333	0.203664	-.928**	0.184213	-.925**	0.468382	-.912**	0.188453	--
			Sig. (2-tailed)	0.0326023	0.908875	0.90159	0.533581	0.830012	0.982687	0.930817	0.777052	0.800665	0.663767	0.433244	0.617005	0.845044	0.463937	0.557716	0.847983	0.828416	0.096934	0.773659	0.0447686	0.760981	0.0535184	0.486731	0.155808	0.776102	0.156586	0.599174	0.000312903	0.635176	0.000346111	0.203501	0.000614272	0.627269
EO: Eyes Open
EC: Eyes Closed
AP: Anteroposterior
Area-CE: 95% Confidence Ellipse Area
Area-SW: Sway Area
CF-ACC: Centroid Frequency - Acceleration
CFREQ: Centroid Frequency
CI: Confidence Interval
COM: Centre of Mass
COP: Centre of Pressure
FREQD: Frequency Dispersion
ICC: Interclass Correlation Coefficient
JERK: Sway Jerkiness
ML: Mediolateral
MDIST: Mean Distance
MEDFREQ: Median Frequency
MFREQ: Mean Frequency
MVELO: Mean Velo95% CIty
RDIST: Root-Mean-Square Distance
RMS-ACC: Root-Mean-Square Acceleration
SEM: Standard Error of Measurement

## Sheet: Three-sensor (eyes open)
				Three Sensors (Eyes Open)
				COM																		COP
				JERK-COM	RMS ACC-COM	Area CE	Area SW	RDIST AP	RDIST ML	MDIST AP	MDIST ML	MVELO AP	MVELO ML	MFREQ AP	MFREQ ML	MEDFREQ AP	MEDFREQ ML	CFREQ AP	CFREQ ML	FREQD AP	FREQD ML	RDIST AP	RDIST ML	MDIST AP	MDIST ML	MVELO AP	MVELO ML	Area CE	Area SW	MFREQ AP	MFREQ ML	MEDFREQ AP	MEDFREQ ML	CFREQ AP	CFREQ ML	FREQD AP	FREQD ML
Three Sensors (Eyes Open)	COM	JERK	Pearson Correlation	--
			Sig. (2-tailed)
		RMSACC	Pearson Correlation	.987**	--
			Sig. (2-tailed)	9.27083e-07
		AreaCE	Pearson Correlation	.878**	.893**	--
			Sig. (2-tailed)	0.00186127	0.00119354
		AreaSW	Pearson Correlation	.995**	.988**	.910**	--
			Sig. (2-tailed)	2.77703e-08	5.76748e-07	0.000648392
		RDISTAP	Pearson Correlation	.985**	1.000**	.893**	.985**	--
			Sig. (2-tailed)	1.34602e-06	9.03013e-12	0.00118956	1.24843e-06
		RDISTML	Pearson Correlation	.873**	.888**	.791*	.900**	.873**	--
			Sig. (2-tailed)	0.00210223	0.00139782	0.0111703	0.00093612	0.00210521
		MDISTAP	Pearson Correlation	.992**	.998**	.879**	.989**	.998**	.880**	--
			Sig. (2-tailed)	1.76638e-07	1.38454e-09	0.00181003	5.06888e-07	2.20202e-09	0.00176602
		MDISTML	Pearson Correlation	.830**	.856**	.699*	.854**	.841**	.975**	.843**	--
			Sig. (2-tailed)	0.00561362	0.00324574	0.0360198	0.00340216	0.00448971	8.18357e-06	0.00432268
		MVELOAP	Pearson Correlation	.993**	.997**	.895**	.992**	.997**	.883**	.998**	.840**	--
			Sig. (2-tailed)	1.12411e-07	3.59606e-09	0.00112884	1.37822e-07	7.17324e-09	0.00162764	7.37714e-10	0.00455344
		MVELOML	Pearson Correlation	.823**	.839**	.718*	.851**	.824**	.967**	.825**	.981**	.833**	--
			Sig. (2-tailed)	0.00640356	0.00465966	0.0292068	0.00360574	0.00633962	2.0141e-05	0.0062011	2.97501e-06	0.00526108
		MFREQAP	Pearson Correlation	0.441971	0.434963	0.627136	0.486212	0.427182	0.49665	0.417961	0.389974	0.469638	0.541411	--
			Sig. (2-tailed)	0.233611	0.241983	0.0706475	0.184468	0.251464	0.173814	0.262951	0.299471	0.202126	0.132207
		MFREQML	Pearson Correlation	0.35416	0.335238	0.424549	0.394551	0.320881	0.491432	0.317961	0.453622	0.367079	0.615321	.910**	--
			Sig. (2-tailed)	0.349732	0.377828	0.254717	0.29333	0.399829	0.179095	0.404374	0.220047	0.331155	0.0777604	0.00067014
		MEDFREQAP	Pearson Correlation	0.363219	0.335008	0.524207	0.375497	0.33479	0.278403	0.330089	0.139084	0.374323	0.259499	.827**	0.606986	--
			Sig. (2-tailed)	0.336653	0.378175	0.147417	0.319319	0.378505	0.46821	0.385651	0.721189	0.320957	0.500127	0.0059563	0.0830358
		MEDFREQML	Pearson Correlation	0.291227	0.305204	0.432328	0.352107	0.287793	0.53242	0.276178	0.501473	0.322526	0.642278	.886**	.959**	0.550345	--
			Sig. (2-tailed)	0.447066	0.424507	0.245171	0.35273	0.452686	0.140034	0.47192	0.169013	0.397279	0.062147	0.00149018	4.23913e-05	0.124692
		CFREQAP	Pearson Correlation	0.291102	0.29052	0.414205	0.326351	0.279326	0.440687	0.283759	0.324697	0.328616	0.462362	.896**	.847**	.713*	.832**	--
			Sig. (2-tailed)	0.447269	0.44822	0.267709	0.391379	0.466673	0.235133	0.459326	0.393925	0.387903	0.210162	0.00109023	0.00398756	0.0309882	0.00544209
		CFREQML	Pearson Correlation	0.299118	0.273658	0.410423	0.342267	0.260274	0.419653	0.257019	0.365995	0.309608	0.536378	.928**	.991**	0.650696	.949**	.841**	--
			Sig. (2-tailed)	0.434266	0.476138	0.272545	0.36727	0.498801	0.260823	0.504379	0.332694	0.417507	0.136556	0.000301918	2.71658e-07	0.0577142	9.16179e-05	0.00449494
		FREQDAP	Pearson Correlation	-0.342037	-0.313879	-0.30838	-0.347325	-0.308301	-0.34591	-0.326639	-0.279175	-0.360312	-0.395023	-.690*	-.672*	-0.553515	-0.604193	-0.612541	-.700*	--
			Sig. (2-tailed)	0.367613	0.410768	0.419454	0.359761	0.419579	0.361854	0.390936	0.466924	0.340824	0.2927	0.039601	0.0473954	0.122087	0.0848514	0.0794961	0.0358805
		FREQDML	Pearson Correlation	-0.247602	-0.260446	-0.16682	-0.279113	-0.238832	-0.573044	-0.258332	-0.560322	-0.279152	-0.63748	-0.558246	-.725*	-0.188914	-.761*	-.749*	-.669*	0.578761	--
			Sig. (2-tailed)	0.520654	0.498508	0.66794	0.467027	0.535992	0.106765	0.502125	0.116606	0.466963	0.0647669	0.118262	0.0269921	0.626411	0.0171587	0.0200953	0.0490073	0.102512
	COP	RDISTAP	Pearson Correlation	-0.177598	-0.237763	-0.205596	-0.234352	-0.215509	-0.586819	-0.219872	-0.590314	-0.229605	-0.607521	-0.402539	-0.490114	-0.0745694	-0.656478	-0.500971	-0.454067	0.487372	.833**	--
			Sig. (2-tailed)	0.647575	0.537875	0.595637	0.543896	0.577607	0.0966949	0.569736	0.0942357	0.552317	0.0826902	0.282771	0.180443	0.848791	0.054789	0.169509	0.219537	0.183266	0.00528366
		RDISTML	Pearson Correlation	0.379168	0.412435	0.485657	0.357931	0.434917	0.053857	0.415744	-0.0280005	0.400105	-0.10911	-0.0941128	-0.451058	0.228117	-0.462045	-0.236555	-0.430317	0.215686	0.616978	0.464383	--
			Sig. (2-tailed)	0.314225	0.269967	0.185044	0.344258	0.242038	0.890548	0.265754	0.942995	0.285967	0.779917	0.809684	0.222993	0.554967	0.210517	0.540005	0.247621	0.577287	0.0767374	0.207912
		MDISTAP	Pearson Correlation	-0.242023	-0.297719	-0.251296	-0.295015	-0.276441	-0.623119	-0.284134	-0.621059	-0.290977	-0.629088	-0.382757	-0.455862	-0.0572988	-0.613853	-0.465527	-0.420921	0.520326	.814**	.993**	0.410105	--
			Sig. (2-tailed)	0.530392	0.436523	0.514245	0.4409	0.471481	0.0730183	0.458708	0.0742529	0.447474	0.0695134	0.309285	0.217489	0.883591	0.078674	0.206645	0.259234	0.150982	0.00764453	1.04941e-07	0.272953
		MDISTML	Pearson Correlation	0.349253	0.370077	0.434194	0.321232	0.393721	-0.00549771	0.379469	-0.0904128	0.361863	-0.172426	-0.15146	-0.495591	0.166846	-0.531046	-0.274282	-0.473607	0.249309	0.648925	0.542031	.990**	0.483382	--
			Sig. (2-tailed)	0.356917	0.326915	0.242911	0.399285	0.294438	0.9888	0.31381	0.817063	0.338595	0.657323	0.697287	0.174878	0.667891	0.141254	0.475092	0.197815	0.517687	0.0586298	0.131676	2.98021e-07	0.187419
		MVELOAP	Pearson Correlation	.955**	.972**	.781*	.945**	.972**	.866**	.976**	.859**	.970**	.838**	0.358527	0.319471	0.215621	0.270803	0.280326	0.238661	-0.331603	-0.350494	-0.266747	0.316923	-0.327523	0.28801	--
			Sig. (2-tailed)	6.18143e-05	1.15571e-05	0.0129279	0.000121497	1.19898e-05	0.0025629	7.25709e-06	0.00304054	1.49125e-05	0.0048362	0.343396	0.402022	0.577405	0.480936	0.465013	0.536295	0.383343	0.355093	0.487786	0.405995	0.389578	0.452329
		MVELOML	Pearson Correlation	0.470322	0.56379	0.36788	0.489846	0.556765	0.652601	0.547431	.724*	0.516138	0.602271	-0.138351	-0.135583	-0.272792	0.0276066	-0.150052	-0.213191	0.00868218	-0.249943	-0.578639	0.166759	-0.620975	0.0946863	0.589544	--
			Sig. (2-tailed)	0.201379	0.113872	0.330019	0.180718	0.119452	0.05674	0.127114	0.0273965	0.154886	0.0861152	0.722611	0.72799	0.477591	0.943796	0.699994	0.581805	0.982314	0.516588	0.102602	0.668055	0.0743039	0.808542	0.0947745
		AreaCE	Pearson Correlation	0.327903	0.343871	0.502995	0.328135	0.363422	0.00423017	0.325208	-0.0182184	0.322456	-0.0537954	-0.0179151	-0.254615	0.174355	-0.280379	-0.319119	-0.229186	0.375821	.725*	0.612508	.791*	0.588521	.782*	0.203928	-0.0218063	--
			Sig. (2-tailed)	0.388996	0.364881	0.167513	0.388641	0.336363	0.991382	0.393137	0.962896	0.397387	0.890673	0.963513	0.508513	0.653683	0.464924	0.402569	0.553064	0.318868	0.0269586	0.0795167	0.0110735	0.0954925	0.0128155	0.59869	0.955594
		AreaSW	Pearson Correlation	.733*	.736*	0.642566	.703*	.751*	0.408952	.738*	0.411052	.719*	0.338453	-0.0548333	-0.207955	0.0784151	-0.285066	-0.265974	-0.248386	0.206947	0.423489	0.417203	.756*	0.355403	.755*	.686*	0.326936	.788*	--
			Sig. (2-tailed)	0.0247721	0.0237251	0.0619922	0.0347495	0.0196216	0.274438	0.0232693	0.271737	0.029161	0.372981	0.888574	0.591329	0.84107	0.457171	0.489096	0.51929	0.593168	0.256032	0.263908	0.0185309	0.347923	0.0187236	0.0411317	0.390479	0.0116226
		MFREQAP	Pearson Correlation	.774*	.803**	0.613361	.782*	.794*	.861**	.808**	.852**	.806**	.845**	0.416312	0.430717	0.161875	0.444863	0.40906	0.363886	-0.605478	-0.657911	-0.663333	0.00311938	-.723*	-0.0410491	.860**	.681*	-0.223481	0.270241	--
			Sig. (2-tailed)	0.0143392	0.00921599	0.0789814	0.0127105	0.0106589	0.00287704	0.00844896	0.0035716	0.00864255	0.00409472	0.265034	0.247132	0.677347	0.230203	0.274298	0.3357	0.0840127	0.0540788	0.0514453	0.993645	0.0277138	0.916493	0.00291844	0.0432646	0.563253	0.481882
		MFREQML	Pearson Correlation	-0.100314	-0.0799649	-0.251804	-0.0698052	-0.103594	0.28116	-0.0936383	0.408119	-0.096912	0.413783	-0.0159098	0.31572	-0.378301	0.417893	0.0565475	0.26242	-0.217941	-0.641825	-.729*	-.818**	-.708*	-.854**	0.0124574	0.412214	-.700*	-0.499367	0.360381	--
			Sig. (2-tailed)	0.797348	0.837962	0.513366	0.85837	0.790838	0.463629	0.81063	0.275513	0.804111	0.268246	0.967596	0.40788	0.315424	0.263038	0.885109	0.495138	0.573215	0.0623914	0.0258974	0.00701691	0.0328822	0.00340326	0.974625	0.270249	0.0356634	0.171099	0.340724
		MEDFREQAP	Pearson Correlation	0.131568	0.0909731	0.136669	0.157772	0.0714953	0.309506	0.0745951	0.324838	0.0851687	0.337458	0.199439	0.244929	0.320076	0.319443	0.0273019	0.259043	-0.0979517	-0.0769937	-0.283765	-0.228548	-0.261259	-0.311911	-0.0377976	0.164893	-0.0333193	-0.0789669	0.0258322	0.350009	--
			Sig. (2-tailed)	0.735808	0.815945	0.725877	0.685183	0.85497	0.417668	0.848739	0.393708	0.827541	0.374478	0.606933	0.52531	0.40108	0.402065	0.944416	0.500908	0.802043	0.843923	0.459316	0.554199	0.497118	0.413866	0.923091	0.671601	0.932185	0.839964	0.947404	0.355806
		MEDFREQML	Pearson Correlation	-0.171276	-0.13294	0.165879	-0.110901	-0.138928	0.0263021	-0.140697	-0.117022	-0.130199	-0.127245	0.214644	-0.0372758	0.226889	0.142341	0.250745	0.0381871	-0.162568	-0.101658	-0.42496	0.155097	-0.433423	0.113432	-0.248916	0.115405	-0.10534	-0.359233	0.0232705	-0.0871115	0.0971783	--
			Sig. (2-tailed)	0.659497	0.733134	0.669727	0.776378	0.721491	0.946449	0.718061	0.764308	0.738479	0.74425	0.579174	0.92415	0.557157	0.714876	0.515198	0.9223	0.676027	0.79468	0.254208	0.690304	0.243843	0.771381	0.51837	0.767492	0.787378	0.342378	0.952615	0.823656	0.803581
		CFREQAP	Pearson Correlation	.732*	.767*	0.562883	.735*	.759*	.811**	.769*	.813**	.774*	.830**	0.492979	0.520463	0.261985	0.518392	0.497189	0.450244	-.668*	-.700*	-0.653989	-0.0395346	-.698*	-0.0929329	.838**	0.609391	-0.259961	0.21975	.975**	0.356771	0.0207276	-0.0603867	--
			Sig. (2-tailed)	0.0250158	0.015912	0.114583	0.0240809	0.0176665	0.00793527	0.015481	0.00775563	0.0144451	0.00558737	0.177519	0.150856	0.49588	0.152778	0.173273	0.223934	0.0491438	0.0359186	0.0560366	0.919566	0.0367059	0.812036	0.00476666	0.0814911	0.499336	0.569955	8.4048e-06	0.345937	0.957789	0.877354
		CFREQML	Pearson Correlation	0.00575094	0.0220487	-0.209846	0.0217805	-0.00257073	0.385171	0.014866	0.491237	0.0126902	0.501119	0.075497	0.381814	-0.195517	0.461101	0.22139	0.310188	-0.288074	-.754*	-.764*	-.773*	-.736*	-.820**	0.129302	0.429934	-.774*	-0.466901	0.454943	.940**	0.390025	-0.131732	0.489963	--
			Sig. (2-tailed)	0.988285	0.955101	0.587883	0.955647	0.994763	0.305984	0.969721	0.179294	0.974151	0.169363	0.846927	0.310579	0.614167	0.211573	0.567006	0.416589	0.452225	0.0188389	0.0165686	0.0144936	0.0237012	0.00685039	0.740231	0.248088	0.0142878	0.205128	0.218537	0.000165756	0.299402	0.735489	0.180598
		FREQDAP	Pearson Correlation	-0.643439	-.670*	-0.661095	-.690*	-0.654073	-.835**	-0.655362	-.817**	-0.656451	-.791*	-0.37952	-0.337302	-0.1956	-0.463297	-0.222687	-0.314953	0.414638	0.428383	.712*	-0.0231676	.759*	0.0626305	-0.596212	-.736*	0.0329366	-0.204518	-.760*	-0.416146	-0.522686	-0.344965	-.674*	-0.413983	--
			Sig. (2-tailed)	0.0615235	0.0482567	0.0525222	0.0395885	0.0559941	0.00505923	0.0553464	0.00714449	0.0548026	0.0111569	0.313739	0.374713	0.614013	0.20912	0.564677	0.409082	0.267158	0.249988	0.0313401	0.952824	0.0176315	0.872827	0.090174	0.0239074	0.932963	0.597609	0.0174503	0.265245	0.148808	0.363255	0.0464949	0.267992
		FREQDML	Pearson Correlation	0.0844873	0.000748762	-0.0845752	0.0376817	0.00301033	-0.100057	0.0160488	-0.099453	0.0459491	0.0322896	0.377796	0.49395	0.469369	0.268872	0.383021	0.483275	-0.298752	-0.139882	0.335494	-0.240075	0.373358	-0.212007	0.0499001	-0.617309	-0.0786263	-0.00868817	-0.111815	-0.145434	0.0255565	-0.629806	0.0455819	0.0147258	0.426491	--
			Sig. (2-tailed)	0.828904	0.998475	0.828729	0.923326	0.993867	0.797859	0.967313	0.799059	0.906558	0.934277	0.316124	0.176535	0.202419	0.484192	0.308923	0.187531	0.434855	0.71964	0.377441	0.533809	0.322306	0.583954	0.898555	0.0765337	0.840647	0.982302	0.774572	0.708898	0.947965	0.069099	0.907302	0.970006	0.252315
EO: Eyes Open
EC: Eyes Closed
AP: Anteroposterior
Area-CE: 95% Confidence Ellipse Area
Area-SW: Sway Area
CF-ACC: Centroid Frequency - Acceleration
CFREQ: Centroid Frequency
CI: Confidence Interval
COM: Centre of Mass
COP: Centre of Pressure
FREQD: Frequency Dispersion
ICC: Interclass Correlation Coefficient
JERK: Sway Jerkiness
ML: Mediolateral
MDIST: Mean Distance
MEDFREQ: Median Frequency
MFREQ: Mean Frequency
MVELO: Mean Velo95% CIty
RDIST: Root-Mean-Square Distance
RMS-ACC: Root-Mean-Square Acceleration
SEM: Standard Error of Measurement

## Sheet: Three-sensor (eyes closed)
				Three Sensors (Eyes Closed)
				COM																		COP
				JERK-COM	RMS ACC-COM	Area CE	Area SW	RDIST AP	RDIST ML	MDIST AP	MDIST ML	MVELO AP	MVELO ML	MFREQ AP	MFREQ ML	MEDFREQ AP	MEDFREQ ML	CFREQ AP	CFREQ ML	FREQD AP	FREQD ML	RDIST AP	RDIST ML	MDIST AP	MDIST ML	MVELO AP	MVELO ML	Area CE	Area SW	MFREQ AP	MFREQ ML	MEDFREQ AP	MEDFREQ ML	CFREQ AP	CFREQ ML	FREQD AP	FREQD ML
Three Sensors (Eyes Closed)	COM	JERK	Pearson Correlation	--
			Sig. (2-tailed)
		RMSACC	Pearson Correlation	.982**	--
			Sig. (2-tailed)	2.39033e-06
		AreaCE	Pearson Correlation	.783*	.862**	--
			Sig. (2-tailed)	0.0125013	0.00277847
		AreaSW	Pearson Correlation	.997**	.987**	.814**	--
			Sig. (2-tailed)	7.10145e-09	7.23404e-07	0.00759402
		RDISTAP	Pearson Correlation	.980**	1.000**	.865**	.986**	--
			Sig. (2-tailed)	3.47065e-06	2.71782e-13	0.00261009	1.10043e-06
		RDISTML	Pearson Correlation	.953**	.964**	.814**	.956**	.960**	--
			Sig. (2-tailed)	6.85348e-05	2.71632e-05	0.007559	5.75615e-05	4.18677e-05
		MDISTAP	Pearson Correlation	.987**	.997**	.824**	.988**	.996**	.969**	--
			Sig. (2-tailed)	8.29709e-07	3.67415e-09	0.00625671	6.15934e-07	8.821e-09	1.6354e-05
		MDISTML	Pearson Correlation	.964**	.981**	.807**	.970**	.979**	.976**	.986**	--
			Sig. (2-tailed)	2.90969e-05	2.94015e-06	0.00849183	1.41463e-05	4.07735e-06	6.60068e-06	1.09221e-06
		MVELOAP	Pearson Correlation	.987**	.998**	.833**	.988**	.997**	.973**	1.000**	.986**	--
			Sig. (2-tailed)	8.14662e-07	1.85501e-09	0.00527881	6.02516e-07	6.60262e-09	1.08152e-05	5.64708e-12	1.14524e-06
		MVELOML	Pearson Correlation	.965**	.977**	.813**	.974**	.975**	.966**	.979**	.994**	.980**	--
			Sig. (2-tailed)	2.5719e-05	6.21714e-06	0.00767342	8.58619e-06	8.06852e-06	2.3949e-05	4.48508e-06	5.62413e-08	3.78716e-06
		MFREQAP	Pearson Correlation	0.163571	0.169999	0.389081	0.16021	0.16082	0.293404	0.145207	0.156755	0.173998	0.186585	--
			Sig. (2-tailed)	0.674116	0.661914	0.300676	0.680524	0.679359	0.443518	0.709336	0.687128	0.654355	0.630747
		MFREQML	Pearson Correlation	0.285382	0.251093	0.295243	0.310477	0.251963	0.188109	0.230023	0.245247	0.240585	0.349595	0.302614	--
			Sig. (2-tailed)	0.456651	0.514595	0.440531	0.416132	0.513091	0.627908	0.551574	0.524755	0.532914	0.356414	0.428648
		MEDFREQAP	Pearson Correlation	0.18284	0.136713	0.245658	0.155908	0.125067	0.262264	0.126319	0.108149	0.149775	0.112391	.848**	0.0344781	--
			Sig. (2-tailed)	0.637743	0.725793	0.524039	0.68875	0.748514	0.495404	0.746062	0.781817	0.700527	0.773436	0.00383642	0.929831
		MEDFREQML	Pearson Correlation	0.228393	0.24121	0.34249	0.261341	0.251686	0.0541439	0.20433	0.202007	0.206482	0.281486	-0.0106182	.783*	-0.209612	--
			Sig. (2-tailed)	0.554475	0.531817	0.366938	0.496979	0.51357	0.889968	0.597954	0.602214	0.594018	0.463088	0.978371	0.0125264	0.58831
		CFREQAP	Pearson Correlation	0.114379	0.0761356	0.192071	0.0966767	0.063107	0.235337	0.0676266	0.0925777	0.0933106	0.10871	.918**	0.141987	.950**	-0.162276	--
			Sig. (2-tailed)	0.769514	0.845645	0.620547	0.804579	0.871865	0.542155	0.862756	0.812744	0.811283	0.780708	0.000472806	0.715562	8.99403e-05	0.676582
		CFREQML	Pearson Correlation	0.231142	0.18691	0.157253	0.252293	0.187719	0.124017	0.176232	0.225475	0.182904	0.322295	0.173544	.930**	-0.0201638	.818**	0.117121	--
			Sig. (2-tailed)	0.549585	0.630142	0.686176	0.512521	0.628634	0.75057	0.650146	0.559684	0.637624	0.397637	0.655212	0.000272292	0.958937	0.00699982	0.764114
		FREQDAP	Pearson Correlation	-0.533062	-0.570309	-0.509311	-0.546133	-0.56866	-0.611147	-0.572345	-0.585377	-0.577874	-0.595195	-0.289078	-0.280166	0.0902843	-0.0407387	-0.033051	-0.0981553	--
			Sig. (2-tailed)	0.139466	0.108836	0.161374	0.128202	0.110097	0.0803753	0.107292	0.0977209	0.103165	0.0908663	0.450579	0.465277	0.817319	0.917122	0.93273	0.801638
		FREQDML	Pearson Correlation	-0.194332	-0.230436	-0.36839	-0.225761	-0.236421	-0.145103	-0.199087	-0.122234	-0.196994	-0.132111	0.0578449	-0.106685	0.292987	-0.115387	0.334626	0.174842	0.568924	--
			Sig. (2-tailed)	0.616358	0.550839	0.329298	0.559172	0.540241	0.709537	0.607582	0.754066	0.61144	0.734749	0.882487	0.784714	0.444197	0.767527	0.378754	0.652765	0.109895
	COP	RDISTAP	Pearson Correlation	.707*	.719*	.702*	.735*	.723*	0.617926	.699*	0.647833	.696*	.687*	-0.0516788	0.527547	-0.152069	0.436579	-0.249279	0.33632	-0.420213	-0.514943	--
			Sig. (2-tailed)	0.0331872	0.0289395	0.0349101	0.0241599	0.0276434	0.0761554	0.0360089	0.0591987	0.037128	0.0410763	0.894955	0.144387	0.696116	0.240038	0.51774	0.376194	0.260121	0.15601
		RDISTML	Pearson Correlation	0.189168	0.296752	0.596148	0.240206	0.300602	0.267427	0.247725	0.229265	0.247448	0.19391	0.0342522	-0.272077	0.00568811	-0.0624107	-0.0880508	-0.408804	-0.116352	-0.544354	0.339282	--
			Sig. (2-tailed)	0.625938	0.438086	0.0902172	0.533578	0.431876	0.486635	0.52044	0.552923	0.520922	0.61714	0.93029	0.478792	0.988413	0.87327	0.821779	0.274628	0.765627	0.129702	0.371736
		MDISTAP	Pearson Correlation	0.657315	.668*	.668*	.685*	.673*	0.552888	0.646247	0.58619	0.643329	0.628997	-0.0683068	0.546553	-0.174091	0.467839	-0.277792	0.345373	-0.390836	-0.539777	.996**	0.322588	--
			Sig. (2-tailed)	0.0543737	0.0490416	0.0493816	0.0418793	0.0467771	0.1226	0.0600315	0.0971414	0.061582	0.069566	0.861386	0.127849	0.654181	0.204096	0.469228	0.36265	0.29831	0.133609	1.43769e-08	0.397183
		MDISTML	Pearson Correlation	0.223019	0.344155	0.617613	0.273162	0.349379	0.305531	0.298235	0.285825	0.296393	0.243341	-0.00980018	-0.306654	-0.0764529	-0.0509653	-0.152007	-0.426408	-0.20263	-0.558835	0.318951	.985**	0.298562	--
			Sig. (2-tailed)	0.564081	0.364458	0.0763475	0.47697	0.356733	0.423986	0.435691	0.45592	0.438668	0.528085	0.980037	0.422196	0.845008	0.896399	0.696236	0.252417	0.60107	0.117791	0.402831	1.36303e-06	0.435162
		MVELOAP	Pearson Correlation	.979**	.992**	.845**	.982**	.992**	.944**	.989**	.969**	.989**	.962**	0.148073	0.218182	0.132489	0.263522	0.0697393	0.175117	-0.548862	-0.2339	.669*	0.296907	0.619009	0.351735	--
			Sig. (2-tailed)	4.18616e-06	1.50685e-07	0.0041038	2.34724e-06	1.23953e-07	0.000132108	4.70881e-07	1.60202e-05	5.0711e-07	3.444e-05	0.703806	0.572779	0.734013	0.493261	0.858503	0.652245	0.125921	0.544696	0.0488808	0.437835	0.0754947	0.353275
		MVELOML	Pearson Correlation	.807**	.828**	.732*	.821**	.827**	.817**	.821**	.831**	.818**	.795*	0.0669122	-0.0996393	0.150939	0.0702772	0.097782	-0.0614515	-0.349193	-0.174514	0.396069	0.528674	0.332466	0.576246	.867**	--
			Sig. (2-tailed)	0.00854349	0.00580041	0.0249044	0.00663091	0.00596256	0.00723127	0.0066185	0.00551661	0.00701831	0.0104277	0.864195	0.798688	0.698287	0.85742	0.80238	0.875205	0.357007	0.653383	0.291309	0.143373	0.382031	0.10437	0.00250494
		AreaCE	Pearson Correlation	0.652441	.685*	.771*	.698*	.688*	0.617577	0.652765	0.626109	0.65248	0.661053	0.0446003	0.471416	-0.0719305	0.388441	-0.1428	0.281559	-0.396677	-0.548503	.946**	0.561663	.932**	0.525129	0.636479	0.491197	--
			Sig. (2-tailed)	0.0568212	0.0415726	0.0150824	0.0365339	0.0406483	0.0763694	0.0566566	0.0712492	0.0568017	0.0525425	0.909291	0.200187	0.854095	0.301542	0.713988	0.462967	0.2905	0.12622	0.000112665	0.115544	0.000251677	0.146577	0.0653218	0.179335
		AreaSW	Pearson Correlation	.917**	.933**	.863**	.937**	.935**	.860**	.918**	.877**	.917**	.889**	0.063112	0.35118	0.0165234	0.330159	-0.0807505	0.212851	-0.521436	-0.446674	.905**	0.427814	.874**	0.440591	.912**	.728*	.883**	--
			Sig. (2-tailed)	0.000491665	0.000236577	0.00274804	0.000199388	0.000214612	0.00296679	0.000472994	0.0018773	0.000506264	0.00133729	0.871855	0.354088	0.966347	0.385545	0.836388	0.582423	0.149957	0.228083	0.000783645	0.250687	0.00208585	0.235247	0.000615002	0.0260188	0.00158621
		MFREQAP	Pearson Correlation	-0.0465999	-0.0419799	-0.167749	-0.0560291	-0.0471072	0.0604255	-0.0180569	0.0886402	-0.0165043	0.0539826	0.127979	-0.270198	0.0855822	-0.165488	0.277305	-0.0236702	-0.123272	0.417847	-0.645584	-0.219972	-.694*	-0.124122	0.022959	0.264823	-0.568698	-0.344131	--
			Sig. (2-tailed)	0.905239	0.914605	0.666178	0.886157	0.904211	0.877276	0.963225	0.820602	0.966385	0.890294	0.742815	0.481955	0.826714	0.670471	0.470039	0.951802	0.75203	0.263096	0.0603814	0.569555	0.0381919	0.750365	0.953249	0.491049	0.110068	0.364494
		MFREQML	Pearson Correlation	0.415192	0.297467	-0.0759372	0.376931	0.29027	0.330936	0.339881	0.382232	0.340325	0.406927	0.0993618	0.323638	0.223414	0.210609	0.300743	0.533704	-0.0453563	0.543506	-0.0801657	-.678*	-0.114074	-0.650783	0.331392	0.228033	-0.205045	0.0838506	0.479754	--
			Sig. (2-tailed)	0.266455	0.436931	0.846044	0.317324	0.448628	0.384359	0.370838	0.310006	0.370172	0.277054	0.79924	0.395559	0.563372	0.586495	0.43165	0.1389	0.907759	0.130421	0.83756	0.0448805	0.770116	0.0576697	0.383665	0.555117	0.596646	0.830179	0.191241
		MEDFREQAP	Pearson Correlation	-0.365623	-0.406839	-0.50678	-0.369986	-0.414116	-0.292672	-0.382691	-0.267261	-0.38279	-0.279297	0.0122897	-0.202359	0.0677146	-0.157074	0.260422	0.0825998	0.245842	0.559781	-.771*	-0.339077	-.800**	-0.311552	-0.349501	-0.0358962	-0.66134	-0.6119	.858**	0.45327	--
			Sig. (2-tailed)	0.333224	0.277168	0.163819	0.327043	0.267822	0.444709	0.309375	0.486916	0.30924	0.466721	0.974967	0.601567	0.862579	0.686517	0.498549	0.832683	0.523718	0.117036	0.0150746	0.372043	0.0096741	0.414434	0.356553	0.926951	0.0524036	0.0798994	0.00306798	0.220451
		MEDFREQML	Pearson Correlation	-0.00211502	-0.0569811	-0.0206677	-0.0262059	-0.0712759	0.132917	-0.0487154	-0.0771311	-0.0336562	-0.0978034	0.593855	-0.257792	0.662214	-.677*	0.641442	-0.441531	-0.222165	-0.169295	-0.184247	0.112105	-0.203811	0.0444816	-0.0767379	0.00340734	-0.0907697	-0.0844046	0.01332	-0.109591	0.00942221	--
			Sig. (2-tailed)	0.995691	0.884233	0.957911	0.946644	0.855411	0.733179	0.900954	0.843647	0.931501	0.802338	0.0917842	0.503052	0.0519821	0.0452222	0.0625986	0.234133	0.565613	0.663246	0.635113	0.774	0.598904	0.909532	0.844436	0.993059	0.81635	0.82907	0.972869	0.778966	0.980807
		CFREQAP	Pearson Correlation	-0.08789	-0.0830369	-0.208401	-0.0958159	-0.0891415	0.0406808	-0.0561795	0.0615297	-0.0526772	0.0388264	0.181932	-0.165145	0.05898	-0.164852	0.292472	0.0527772	-0.223545	0.402164	-0.629775	-0.31628	-.675*	-0.22011	-0.0358404	0.143404	-0.568169	-0.378115	.977**	0.480932	.843**	0.0455792	--
			Sig. (2-tailed)	0.822101	0.831808	0.590516	0.806293	0.819601	0.91724	0.885853	0.875048	0.892935	0.921003	0.639443	0.671122	0.880195	0.67168	0.445035	0.892732	0.563138	0.283261	0.069117	0.407003	0.0458437	0.569308	0.927065	0.712821	0.110474	0.315682	6.27718e-06	0.189995	0.00428412	0.907307
		CFREQML	Pearson Correlation	0.134172	0.00738223	-0.30386	0.0828197	0.00187497	0.0320921	0.0479609	0.0418176	0.0530279	0.0785553	0.198508	0.341907	0.178345	0.128123	0.274784	0.413169	-0.223532	0.234152	-0.211909	-.833**	-0.207103	-.800**	0.0430272	-0.170261	-0.402274	-0.152737	0.350993	.787*	0.318375	0.115427	0.418948	--
			Sig. (2-tailed)	0.730735	0.984962	0.426653	0.832243	0.99618	0.934679	0.902482	0.914934	0.892225	0.840789	0.608648	0.367808	0.646171	0.742534	0.474252	0.269028	0.563162	0.54425	0.584132	0.00525071	0.592884	0.0096455	0.912481	0.661418	0.283118	0.694832	0.354362	0.0118279	0.403728	0.76745	0.261709
		FREQDAP	Pearson Correlation	0.313682	0.318584	0.4026	0.316407	0.322829	0.230562	0.298053	0.199838	0.30313	0.246969	0.129507	0.489119	0.0262004	0.27971	-0.109678	0.206506	-0.237541	-0.438926	.771*	0.085679	.806**	0.029427	0.244514	-0.155426	0.639753	0.53359	-.886**	-0.275907	-.925**	0.0189749	-.816**	-0.10334	--
			Sig. (2-tailed)	0.411079	0.403402	0.28269	0.406803	0.396811	0.550616	0.435983	0.606199	0.427822	0.521755	0.73983	0.181465	0.946656	0.466034	0.778794	0.593975	0.538266	0.23723	0.0150822	0.82652	0.0086913	0.940095	0.526036	0.689673	0.0635174	0.139	0.00148606	0.472373	0.000347192	0.961356	0.00731466	0.791343
		FREQDML	Pearson Correlation	-0.533912	-0.496022	-0.278672	-0.50808	-0.483092	-0.659845	-0.527685	-0.539263	-0.528904	-0.477247	-0.244494	0.43028	-0.443317	0.643205	-0.396678	0.440681	0.311122	-0.054058	-0.0174509	-0.197536	0.0559578	-0.206058	-0.49515	-0.631195	-0.0805348	-0.32998	-0.316524	-0.259258	-0.108939	-0.621235	-0.26692	-0.0523096	0.224962	--
			Sig. (2-tailed)	0.138717	0.174445	0.467761	0.16256	0.187722	0.0531302	0.144263	0.134053	0.143168	0.193906	0.526071	0.247665	0.232021	0.0616487	0.290499	0.235141	0.415113	0.890142	0.964458	0.610439	0.886301	0.594793	0.175323	0.0683018	0.83682	0.385818	0.40662	0.50054	0.780255	0.0741472	0.487493	0.893678	0.560601
EO: Eyes Open
EC: Eyes Closed
AP: Anteroposterior
Area-CE: 95% Confidence Ellipse Area
Area-SW: Sway Area
CF-ACC: Centroid Frequency - Acceleration
CFREQ: Centroid Frequency
CI: Confidence Interval
COM: Centre of Mass
COP: Centre of Pressure
FREQD: Frequency Dispersion
ICC: Interclass Correlation Coefficient
JERK: Sway Jerkiness
ML: Mediolateral
MDIST: Mean Distance
MEDFREQ: Median Frequency
MFREQ: Mean Frequency
MVELO: Mean Velo95% CIty
RDIST: Root-Mean-Square Distance
RMS-ACC: Root-Mean-Square Acceleration
SEM: Standard Error of Measurement
